# Supplementary material for: Denisovan and Neanderthal archaic introgression differentially impacted the genetics of complex traits in modern populations
Source: BMC Biol. 2022 Nov 7;20:249. doi: 10.1186/s12915-022-01449-2 (PMC9641937; doi:10.1186/s12915-022-01449-2)
Supplement: Supplementary file 1 — Additional file 1: Table S1. Description of all phenotypes derived from each GWAS of East Asian and European individuals. Table S2. Comparison of the equivalent phenotypes derived from each GWAS of East Asian and European individuals. Table S3. Description of all phenotypes and statistics for baseline annotations derived from each GWAS of East Asian and European individuals. Table S4. Description of all phenotypes and statistics for evolutionary annotations derived from each GWAS of East Asian and European individuals with heritability z>7. Nominally significant enrichments (p < 0.05) are provided and FDR significant (q < 0.05) results are highlighted. Table S5. Traits from the UK Biobank included in the Phenome-Wide Association Study. The number of cases and controls and trait description are shown. Table S6. Significant association of Denisovan-introgressed variants with phenotypic traits from the Pan UKB in EAS. Beta value, SE, p-value, FDR q-value, gene annotation, predicted function, MAF, p value heterogeneity and q value heterogeneity are also reported. Table S7. Significant association of Neanderthal-introgressed variants with phenotypic traits from the Pan UKB in EAS. Beta value, SE, p-value, FDR q-value, gene annotation, predicted function, MAF, p value heterogeneity and q value heterogeneity are also reported. Table S8. Significant association of shared Denisovan- and Neanderthal-introgressed variants with phenotypic traits from the Pan UKB in EAS. Beta value, SE, p-value, FDR q-value, gene annotation, predicted function, MAF, p value heterogeneity and q value heterogeneity are also reported. Table S9. Significant association of Neanderthal-introgressed variants with phenotypic traits from the Pan UKB in EUR. Beta value, SE, p-value, FDR q-value, gene annotation, predicted function, MAF, p value heterogeneity and q value heterogeneity are also reported. Table S10. Significant association of Neanderthal-introgressed variants with phenotypic traits from the [file 12915_2022_1449_MOESM1_ESM.xlsx]

## Sheet: Supplemental table 1
Table S1. Description of all phenotypes derived from each GWAS of East Asian and European individuals.
Trait	Category	Neff	h2	se	h2 z-score
EAS
Activated partial thromboplastin time	Metabolic	37767	0.0687	0.0214	3.21028
Adolescent idiopathic scoliosis	Body structures	9937.51	1.1726	0.0891	13.1605
Alanine aminotransferase	Metabolic	134182	0.0602	0.0075	8.02667
Albumin	Metabolic	102223	0.0611	0.0073	8.36986
Albumin/globulin ratio	Metabolic	98626	0.0995	0.0118	8.4322
Alkaline phosphatase	Metabolic	105030	0.1126	0.0314	3.58599
Arrhythmia	Cardiovascular	32718.8	0.0322	0.0071	4.53521
Aspartate aminotransferase	Metabolic	134154	0.0689	0.0085	8.10588
Asthma	Respiratory	15788.5	0.0237	0.0033	7.18182
Atopic dermatitis	Dermatological	4716.35	0.0131	0.0026	5.03846
Atrial Fibrillation	Cardiovascular	12722.7	0.4198	0.0914	4.593
Basophil count	Hematological	62076	0.0683	0.0157	4.35032
Biliary tract cancer	Neoplasms	676.828	-0.0023	0.0021	-1.09524
Blood sugar	Metabolic	93146	0.0513	0.0071	7.22535
Blood urea nitrogen	Urogenital	139818	0.0756	0.0079	9.56962
Body mass index	Body structures	158284	0.1525	0.0119	12.8151
Breast cancer	Neoplasms	10457	0.0295	0.0054	5.46296
Calcium	Metabolic	71701	0.0496	0.01	4.96
Cataract	Ophthalmological	43536.9	0.0073	0.0023	3.17391
Cerebral aneurysm	Cardiovascular	5558.52	0.0148	0.0028	5.28571
Cervical cancer	Neoplasms	1201.9	0.0164	0.0064	2.5625
Chloride	Metabolic	126402	0.0573	0.0063	9.09524
Chronic hepatitis B	Immunological	2769.71	0.0091	0.0042	2.16667
Chronic hepatitis C	Immunological	11272	0.0086	0.0027	3.18519
Chronic obstructive pulmonary disease	Respiratory	6522.74	0.0124	0.0029	4.27586
Cirrhosis	Gastrointestinal	4323.1	0.0036	0.0025	1.44
Colorectal cancer	Neoplasms	10739.6	0.0161	0.0026	6.19231
Congestive heart failure	Cardiovascular	17991.9	0.0116	0.0023	5.04348
Coronary artery disease	Cardiovascular	50545.8	0.0714	0.0072	9.91667
C-reactive protein	Immunological	75391	0.02	0.0099	2.0202
Creatine kinase	Metabolic	106080	0.1103	0.0172	6.41279
Diastolic blood pressure	Cardiovascular	136615	0.0606	0.0061	9.93443
Drug eruption	Dermatological	858.24	0.0023	0.002	1.15
E/A ratio	Cardiovascular	8600	0.003	0.0565	0.0530973
Ejection fraction	Cardiovascular	19516	0.0825	0.0244	3.38115
Endometrial cancer	Neoplasms	1976	0.0102	0.0049	2.08163
Endometriosis	Urogenital	1457.55	0.0003	0.0041	0.0731707
Eosinophil count	Hematological	62076	0.0786	0.013	6.04615
Epilepsy	Neurological	4242.77	0.0036	0.002	1.8
Esophageal cancer	Neoplasms	2582.85	0.0123	0.004	3.075
Estimated glomerular filtration rate	Hematological	143658	0.1011	0.0079	12.7975
Fibrinogen	Cardiovascular	18348	0.0193	0.0243	0.794239
Fractional shortening	Cardiovascular	19580	0.0805	0.0223	3.60987
Gamma glutamyltransferase	Metabolic	118309	0.1117	0.0222	5.03153
Gastric cancer	Neoplasms	12700.2	0.0122	0.0029	4.2069
Glaucoma	Ophthalmological	11209.6	0.0145	0.0025	5.8
Graves' disease	Endocrine	4307.43	0.0124	0.0052	2.38462
Hematocrit	Hematological	108757	0.0752	0.0077	9.76623
Hematological malignancy	Neoplasms	2457.62	0.0008	0.0018	0.444444
Hemoglobin	Hematological	108769	0.0702	0.0072	9.75
Hemoglobin A1c	Hematological	42790	0.1056	0.0172	6.13953
Hepatocellular carcinoma	Neoplasms	3696.76	0.0039	0.0028	1.39286
High-density-lipoprotein cholesterol	Metabolic	70657	0.1583	0.0281	5.63345
Interstitial lung disease	Respiratory	1605.88	-0.001	0.0019	-0.526316
Interventricular septum thickness	Cardiovascular	19318	0.0569	0.0252	2.25794
Ischemic stroke	Cardiovascular	32368.8	0.017	0.0027	6.2963
Keloid	Dermatological	1617.79	0.0088	0.0022	4
Lactate dehydrogenase	Metabolic	126319	0.0409	0.009	4.54444
Left ventricular internal dimension in diastole	Cardiovascular	19676	0.1412	0.0252	5.60317
Left ventricular internal dimension in systole	Cardiovascular	19586	0.1476	0.0256	5.76562
Left ventricular mass	Cardiovascular	19076	0.1524	0.0261	5.83908
Left ventricular mass index	Cardiovascular	17837	0.1172	0.0255	4.59608
Low-density-lipoprotein cholesterol	Metabolic	72866	0.0743	0.0123	6.04065
Lung cancer	Respiratory	7945.59	0.0052	0.0023	2.26087
Lymphocyte count	Hematological	62076	0.0841	0.011	7.64545
Mean arterial pressure	Cardiovascular	136482	0.0727	0.0072	10.0972
Mean corpuscular hemoglobin	Cardiovascular	108054	0.1536	0.0206	7.45631
Mean corpuscular hemoglobin concentration	Cardiovascular	108728	0.0572	0.0089	6.42697
Mean corpuscular volume	Cardiovascular	108256	0.1735	0.0208	8.34135
Monocyte count	Hematological	62076	0.0891	0.0121	7.36364
Mosaic loss of chromosome Y	Hematological	95380	0.0666	0.0147	4.53061
Nephrotic syndrome	Urogenital	1905.38	0.0038	0.0022	1.72727
Neutrophil count	Hematological	62076	0.1189	0.0137	8.67883
Non-albumin protein	Hematological	98538	0.1067	0.0129	8.27132
Open-angle glaucoma	Ophthalmological	6570.19	0.2785	0.1502	1.85419
Osteoporosis	Musculoskeletal	15005	0.0084	0.0023	3.65217
Ovarian cancer	Neoplasms	1428.54	0.0045	0.0042	1.07143
Pancreatic cancer	Neoplasms	882.008	0.0023	0.0023	1
Periodontal disease	Musculoskeletal	6340.45	-0.0002	0.0021	-0.0952381
Peripheral artery disease	Cardiovascular	7064.47	0.0156	0.0024	6.5
Phosphorus	Musculoskeletal	42793	0.0505	0.0125	4.04
Platelet count	Hematological	108208	0.1566	0.0181	8.65193
Pollinosis	Immunological	11181.2	0.0073	0.0022	3.31818
Posterior wall thickness	Cardiovascular	19373	0.1048	0.0238	4.40336
Potassium	Hematological	132938	0.0522	0.0058	9
Prostate cancer	Neoplasms	10281.1	0.0545	0.0079	6.89873
Prothrombin time	Hematological	58110	0.075	0.0184	4.07609
Pulmonary tuberculosis	Respiratory	1095.16	0.0035	0.0019	1.84211
Pulse pressure	Cardiovascular	136249	0.0525	0.0051	10.2941
Red blood cell count	Cardiovascular	108794	0.1203	0.0122	9.86066
Relative wall thickness	Cardiovascular	19311	0.0835	0.026	3.21154
Rheumatoid arthritis	Immunological	5894.15	0.0203	0.0075	2.70667
Serum creatinine	Hematological	142097	0.1058	0.0083	12.747
Smoking behaviors: Age of smoking initiation	Respiratory	30418	0.068	0.0286	2.37762
Smoking behaviors: Cigarettes per day	Respiratory	72655	0.0604	0.0144	4.19444
Smoking behaviors: Smoking cessation	Respiratory	37328.8	0.0895	0.0235	3.80851
Smoking behaviors: Smoking initiation	Respiratory	82703.6	0.1239	0.0173	7.16185
Sodium	Metabolic	127304	0.053	0.0058	9.13793
Systolic blood pressure	Cardiovascular	136597	0.0771	0.0065	11.8615
Total bilirubin	Metabolic	110207	0.0537	0.0159	3.37736
Total cholesterol	Metabolic	128305	0.0628	0.0084	7.47619
Total protein	Metabolic	113509	0.0871	0.0085	10.2471
Triglycerides	Metabolic	105597	0.1163	0.0277	4.19856
Type 2 diabetes	Metabolic	59246.4	0.1092	0.0064	17.0625
Uric acid	Metabolic	109029	0.1397	0.044	3.175
Urolithiasis	Urogenital	12861.2	0.0189	0.003	6.3
Uterine fibroids	Urogenital	11205.8	0.0249	0.0053	4.69811
White blood cell count	Hematological	107964	0.1021	0.0097	10.5258
Zinc sulfate turbidity test	Immunological	12303	0.075	0.0395	1.89873
EUR
Alanine aminotransferase	Metabolic	400822	0.1227	0.0097	12.6495
Albumin	Metabolic	367192	0.1302	0.0077	16.9091
Albumin/Globulin ratio	Metabolic	368652	0.1876	0.0106	17.6981
Alkaline phosphatase	Metabolic	400988	0.211	0.0225	9.37778
Aspartate aminotransferase	Metabolic	399482	0.1356	0.0102	13.2941
Asthma	Immunological	57480.7	0.3037	0.026	11.6808
Atopic/contact dermatitis due to other or unspecified	Dermatological	5767.4	0.3087	0.1165	2.64979
Atrial fibrillation and flutter	Cardiovascular	36679.5	0.2783	0.0301	9.24585
Basophil count	Hematological	407277	0.0281	0.0035	8.02857
Basophil percentage	Hematological	407282	0.046	0.006	7.66667
Body mass index	Body structures	419163	0.2396	0.0075	31.9467
Breast cancer	Neoplasms	26099.1	0.2607	0.0402	6.48507
Calcium	Metabolic	367050	0.1188	0.0086	13.814
Calculus of kidney and ureter	Urogenital	10914.6	0.5187	0.0798	6.5
Cataract	Ophthalmological	11476.9	0.092	0.0705	1.30496
Cerebral aneurysm	Cardiovascular	571.611	1.2195	1.2683	0.961523
Cervical cancer and dysplasia	Neoplasms	4803.24	0.0294	0.1554	0.189189
Cholesterol	Metabolic	400963	0.1113	0.0106	10.5
Colorectal cancer	Neoplasms	11220.8	0.3831	0.0762	5.02756
Congestive heart failure; nonhypertensive	Cardiovascular	14639.3	0.2382	0.0586	4.06485
Coronary atherosclerosis	Cardiovascular	44964.6	0.3289	0.026	12.65
C-reactive protein	Immunological	400094	0.1361	0.011	12.3727
Creatinine	Metabolic	400761	0.2011	0.0099	20.3131
Diastolic blood pressure	Cardiovascular	396667	0.1377	0.0063	21.8571
Disorders of magnesium metabolism	Metabolic	1373.74	0.8337	0.5732	1.45447
Doctor diagnosed chronic obstructive pulmonary disease	Respiratory	3114.95	0.2833	0.2664	1.06344
Endometriosis	Urogenital	8200.45	0.2943	0.0845	3.48284
Eosinophil count	Hematological	407277	0.197	0.0121	16.281
Epilepsy	Neurological	2249.71	-0.18	0.3188	-0.564617
Estimated glomerular filtration rate	Hematological	401867	0.1969	0.0095	20.7263
Gamma glutamyltransferase	Metabolic	400751	0.1766	0.0107	16.5047
Gingival and periodontal diseases	Musculoskeletal	4075.55	0.0566	0.1781	0.317799
Glaucoma	Ophthalmological	11298.5	0.3605	0.078	4.62179
Glucose	Metabolic	366759	0.0608	0.0081	7.50617
Glycated haemoglobin (HbA1c)	Hematological	400837	0.1399	0.0085	16.4588
Graves' disease	Endocrine	1106.46	0.8606	0.7271	1.18361
High-density-lipoprotein cholesterol	Metabolic	367021	0.2155	0.0145	14.8621
Heart arrhythmia	Cardiovascular	4616.38	0.0037	0.1723	0.0214742
Interstitial lung disease	Respiratory	275.909	5.3939	2.6252	2.05466
Keloid scar	Dermatological	513.681	0.9864	1.4355	0.687147
Low-density-lipoprotein cholesterol	Metabolic	400223	0.0882	0.0087	10.1379
Liver failure/cirrhosis	Metabolic	599.572	0.2333	1.3114	0.177901
Liver/hepatocellular cancer	Neoplasms	307.887	6.8975	2.3359	2.95282
Lung cancer	Neoplasms	491.712	3.931	1.4904	2.63755
Lymphocyte count	Hematological	407277	0.1899	0.0104	18.2596
Malignant neoplasm of other and unspecified parts of biliary tract	Neoplasms	403.806	5.1769	1.97	2.62787
Mean arterial pressure	Cardiovascular	396663	0.1362	0.0067	20.3284
Mean corpuscular hemoglobin	Hematological	408004	0.1853	0.015	12.3533
Mean corpuscular hemoglobin concentration	Hematological	408000	0.0521	0.0049	10.6327
Mean corpuscular volume	Hematological	408005	0.1966	0.014	14.0429
Monocyte count	Hematological	407277	0.1907	0.0143	13.3357
Nephrotic syndrome	Urogenital	415.794	0.212	1.8326	0.115683
Neutrophil count	Hematological	407277	0.1835	0.0089	20.618
Non-albumin protein	Hematological	368652	0.1854	0.0102	18.1765
Oesophageal cancer	Neoplasms	369.837	4.5977	1.8201	2.52607
Osteoporosis	Musculoskeletal	15573.3	0.2685	0.0574	4.6777
Pancreatic cancer	Neoplasms	1867.63	0.7258	0.4071	1.78285
Peripheral artery disease	Cardiovascular	9957.17	0.2843	0.0875	3.24914
Platelet count	Hematological	408004	0.2672	0.0161	16.5963
Potassium	Hematological	407598	0.0419	0.0027	15.5185
Prostate cancer	Neoplasms	51712	0.0586	0.0158	3.70886
Red blood cell count	Hematological	408007	0.2143	0.0125	17.144
Rheumatoid arthritis	Immunological	12227.3	0.2385	0.0844	2.82583
Scoliosis	Muculoskeletal	1178.34	0.5758	0.6221	0.925575
Serum creatinine	Hematological	401867	0.1969	0.0095	20.7263
Smoking initiation	Respiratory	207906	0.004	0.0017	2.35294
Sodium in urine	Hematological	407610	0.0694	0.0035	19.8286
Stroke	Cardiovascular	11017.7	0.2079	0.0718	2.89554
Systolic blood pressure	Cardiovascular	396663	0.1442	0.0069	20.8986
Total bilirubin	Hematological	399286	0.0574	0.0122	4.70492
Total protein	Hematological	366758	0.1538	0.0097	15.8557
Total sugars	Metabolic	58916	0.0608	0.0146	4.16438
Triglycerides	Metabolic	400639	0.1694	0.0129	13.1318
Tuberculosis	Immunological	377.822	4.1746	1.9443	2.1471
Type 2 diabetes	Metabolic	43061.3	0.4731	0.0288	16.4271
Ventricular rate	Cardiovascular	32597	0.1364	0.0272	5.01471
Viral hepatitis B	Immunological	329.868	4.4757	2.4357	1.83754
Viral hepatitis C	Immunological	615.542	1.4625	1.2408	1.17868
White blood cell count	Hematological	408002	0.2075	0.0086	24.1279
Neff: effective sample size, h2: SNP heritability, se: standard error, h2 z score: SNP heritability z score

## Sheet: Supplemental table 2
Table S2. Comparison of the equivalent phenotypes derived from each GWAS of East Asian and European individuals.
Trait	East Asian		European		Spearman correlation
	Effective sample size	h2 z score	Effective sample size	h2 z score	EAS rs	EAS p value	EUR rs	EUR p value
Alanine aminotransferase	134182	8.02667	400822	12.6495	0.753563	1.861e-13	0.821332	2.2e-16
Albumin	102223	8.36986	367192	16.9091
Albumin/globulin ratio	98626	8.4322	368652	17.6981
Alkaline phosphatase	105030	3.58599	400988	9.37778
Arrhythmia	32718.8	4.53521	4616.38	0.0214742
Aspartate aminotransferase	134154	8.10588	399482	13.2941
Asthma	15788.5	7.18182	57480.7	11.6808
Atopic dermatitis	4716.35	5.03846	5767.4	2.64979
Atrial Fibrillation	12722.7	4.593	36679.5	9.24585
Basophil count	62076	4.35032	407277	8.02857
Blood sugar	93146	7.22535	366759	7.50617
Body mass index	158284	12.8151	419163	31.9467
Breast cancer	10457	5.46296	26099.1	6.48507
Calcium	71701	4.96	367050	13.814
Cataract	43536.9	3.17391	11476.9	1.30496
Cerebral aneurysm	5558.52	5.28571	571.611	0.961523
Cervical cancer	1201.9	2.5625	4803.24	0.189189
Chronic hepatitis B	2769.71	2.16667	329.868	1.83754
Chronic hepatitis C	11272	3.18519	615.542	1.17868
Chronic obstructive pulmonary disease	6522.74	4.27586	3114.95	1.06344
Cirrhosis	4323.1	1.44	599.572	0.177901
Colorectal cancer	10739.6	6.19231	11220.8	5.02756
Congestive heart failure	17991.9	5.04348	14639.3	4.06485
Coronary artery disease	50545.8	9.91667	44964.6	12.65
C-reactive protein	75391	2.0202	400094	12.3727
Diastolic blood pressure	136615	9.93443	396667	21.8571
Endometriosis	1457.55	0.0731707	8200.45	3.48284
Eosinophil count	62076	6.04615	407277	16.281
Epilepsy	4242.77	1.8	2249.71	-0.564617
Estimated glomerular filtration rate	143658	12.7975	401867	20.7263
Gamma glutamyltransferase	118309	5.03153	400751	16.5047
Glaucoma	11209.6	5.8	11298.5	4.62179
Graves' disease	4307.43	2.38462	1106.46	1.18361
Hemoglobin A1c	42790	6.13953	400837	16.4588
Hepatocellular carcinoma	3696.76	1.39286	307.887	2.95282
High-density-lipoprotein cholesterol	70657	5.63345	367021	14.8621
Interstitial lung disease	1605.88	-0.526316	275.909	2.05466
Ischemic stroke	32368.8	6.2963	11017.7	2.89554
Keloid	1617.79	4	513.681	0.687147
Low-density-lipoprotein cholesterol	72866	6.04065	400223	10.1379
Lung cancer	7945.59	2.26087	491.712	2.63755
Lymphocyte count	62076	7.64545	407277	18.2596
Mean arterial pressure	136482	10.0972	396663	20.3284
Mean corpuscular hemoglobin	108054	7.45631	408004	12.3533
Mean corpuscular hemoglobin concentration	108728	6.42697	408000	10.6327
Mean corpuscular volume	108256	8.34135	408005	14.0429
Monocyte count	62076	7.36364	407277	13.3357
Nephrotic syndrome	1905.38	1.72727	415.794	0.115683
Neutrophil count	62076	8.67883	407277	20.618
Non-albumin protein	98538	8.27132	368652	18.1765
Osteoporosis	15005	3.65217	15573.3	4.6777
Pancreatic cancer	882.008	1	1867.63	1.78285
Peripheral artery disease	7064.47	6.5	9957.17	3.24914
Platelet count	108208	8.65193	408004	16.5963
Potassium	132938	9	407598	15.5185
Prostate cancer	10281.1	6.89873	51712	3.70886
Pulmonary tuberculosis	1095.16	1.84211	377.822	2.1471
Red blood cell count	108794	9.86066	408007	17.144
Rheumatoid arthritis	5894.15	2.70667	12227.3	2.82583
Serum creatinine	142097	12.747	401867	20.7263
Smoking initiation	82703.6	7.16185	207906	2.35294
Sodium	127304	9.13793	407610	19.8286
Systolic blood pressure	136597	11.8615	396663	20.8986
Total bilirubin	110207	3.37736	399286	4.70492
Total cholesterol	128305	7.47619	400963	10.5
Total protein	113509	10.2471	366758	15.8557
Triglycerides	105597	4.19856	400639	13.1318
Type 2 diabetes	59246.4	17.0625	43061.3	16.4271
White blood cell count	107964	10.5258	408002	24.1279

## Sheet: Supplemental table 3
Table S3. Description of all phenotypes and statistics for baseline annotations derived from each GWAS of East Asian and European individuals.
Trait				Adolescent idiopathic scoliosis	Alanine aminotransferase	Albumin	Albumin/globulin ratio	Aspartate aminotransferase	Asthma	Blood sugar	Blood urea nitrogen	Body mass index	Chloride	Coronary artery disease	Diastolic blood pressure	Estimated glomerular filtration rate	Hematocrit	Hemoglobin	Lymphocyte count	Mean arterial pressure	Mean corpuscular hemoglobin	Mean corpuscular volume	Monocyte count	Neutrophil count	Non-albumin protein	Platelet count	Potassium	Pulse pressure	Red blood cell count	Serum creatinine	Smoking behaviors: Smoking initiation	Sodium	Systolic blood pressure	Total cholesterol	Total protein	Type 2 diabetes	White blood cell count
Category				Muculoskeletal	Metabolic	Metabolic	Hematological	Metabolic	Immunological	Metabolic	Metabolic	Body structures	Metabolic	Cardiovascular	Cardiovascular	Hematological	Hematological	Hematological	Hematological	Cardiovascular	Hematological	Hematological	Hematological	Hematological	Hematological	Hematological	Hematological	Cardiovascular	Hematological	Hematological	Psychiatric	Hematological	Cardiovascular	Metabolic	Hematological	Metabolic	Hematological
Neff				9937.51	134182	102223	98626	134154	15788.5	93146	139818	158284	126402	50545.8	136615	143658	108757	108769	62076	136482	108054	108256	62076	62076	98538	108208	132938	136249	108794	142097	82703.6	127304	136597	128305	113509	37328.8	107964
h2 z-score				13.1605	8.02667	8.36986	8.4322	8.10588	7.18182	7.22535	9.56962	12.8151	9.09524	9.91667	9.93443	12.7975	9.76623	9.75	7.64545	10.0972	7.45631	8.34135	7.36364	8.67883	8.27132	8.65193	9	10.2941	9.86066	12.747	7.16185	9.13793	11.8615	7.47619	10.2471	17.0625	10.5258
Coding_UCSC.bed		EAS	Enrichment	7.40257	2.08718	11.0602	9.10695	7.38209	9.23617	8.78738	2.77237	4.72642	4.14292	5.81487	10.4958	5.81045	5.48398	6.80601	10.5692	9.7579	5.19646	4.29159	7.29257	0.65083	8.29919	5.25469	7.37444	4.28813	6.21596	6.01399	2.54163	10.4201	7.6822	9.55717	10.3643	4.91589	7.52215
			SE	2.52689	3.60351	5.64381	4.34077	3.33576	5.05387	5.24481	3.19605	3.23096	4.56484	2.62515	4.42997	3.09116	3.77896	4.78451	4.26083	3.75321	4.26545	3.75771	4.5572	3.57432	5.15322	3.24807	4.72838	4.21382	3.1401	2.99718	5.56493	6.16261	3.1936	6.43262	6.92318	2.55668	3.89363
			p-value	0.011099	0.763062	0.0818578	0.0587797	0.0498584	0.0925466	0.129393	0.571463	0.250344	0.485709	0.066704	0.02665	0.115509	0.225192	0.216981	0.0189696	0.0192369	0.314933	0.370368	0.167553	0.922442	0.14564	0.194845	0.154289	0.427353	0.0818441	0.0903023	0.780351	0.111819	0.0383132	0.153818	0.158976	0.120288	0.0911343
		EUR	Enrichment	NA	10.5311	7.55752	10.3849	2.30234	7.11709	9.94632	NA	5.50409	NA	7.24883	6.56583	5.76932	NA	NA	5.8708	7.2266	8.34204	7.06896	7.5556	3.81255	4.6484	6.00121	11.6062	NA	8.55914	4.94153	NA	10.8859	5.37471	8.55914	-0.932095	4.24535	6.40381
			SE	NA	3.26245	1.84957	2.52271	3.90576	3.6054	2.70758	NA	0.883587	NA	1.43099	2.71178	3.12603	NA	NA	3.47337	2.45567	2.30145	2.76355	1.47634	1.81461	1.51603	1.45114	2.33574	NA	1.93178	1.28422	NA	2.41417	1.21003	1.93178	1.87265	1.90887	2.78375
			p-value	NA	0.00585797	0.000377581	8.77511e-05	0.73482	0.071127	0.00152245	NA	8.09942e-07	NA	2.72144e-05	0.0405819	0.130238	NA	NA	0.160898	0.0141607	0.00259285	0.0216453	1.57035e-05	0.115853	0.0165528	0.000505552	1.93073e-05	NA	0.000110277	0.00196315	NA	8.14502e-05	0.000320038	0.000110277	0.299383	0.0885452	0.0532608
		EAS-EUR difference	z score	NA	-1.7371	0.589765	-0.254537	0.988978	0.341341	-0.196349	NA	-0.23217	NA	-0.479614	0.75663	0.00935486	NA	NA	0.854693	0.564368	-0.649013	-0.595427	-0.054908	-0.788741	0.679647	-0.209844	-0.802414	NA	-0.635571	0.328903	NA	-0.0703877	0.675662	0.148595	1.57508	0.210156	0.23365
			p-value	NA	0.0823703	0.555348	0.799081	0.322674	0.732847	0.844337	NA	0.816406	NA	0.631502	0.449271	0.992536	NA	NA	0.392721	0.572504	0.51633	0.551558	0.956212	0.430263	0.496728	0.83379	0.422314	NA	0.525056	0.742229	NA	0.943885	0.499255	0.881873	0.115238	0.833546	0.815257
Coding_UCSC.bed.flanking.500		EAS	Enrichment	-0.942053	7.02324	4.36489	5.39475	4.09152	-0.538637	2.97323	5.12457	1.83879	3.08501	3.44486	2.54791	4.16156	3.43954	4.33508	2.66471	2.88441	4.94461	5.5701	3.68988	4.55173	6.09113	4.75352	2.87713	3.0038	5.67334	4.46068	0.00186361	1.8996	3.16595	9.02765	4.94705	1.77445	3.24342
			SE	0.914412	2.0338	2.01768	1.61063	1.29617	1.82989	1.99673	1.52566	1.49684	1.90955	1.14533	1.63328	1.25535	1.36955	1.69395	1.42452	1.42381	1.50327	1.21769	1.84703	1.47631	1.69836	1.38156	1.52979	1.43492	1.33858	1.27477	2.09609	2.41368	1.27826	2.71892	1.91193	0.948241	1.4257
			p-value	0.0317378	0.00254145	0.0958147	0.00580792	0.018719	0.397499	0.313753	0.0084758	0.574413	0.277837	0.0450231	0.346677	0.0119493	0.0806832	0.0509276	0.22758	0.18683	0.00892872	0.000425411	0.137515	0.016325	0.0018774	0.00622369	0.212253	0.161459	0.000556205	0.00683992	0.629173	0.710008	0.0872405	0.00354407	0.0309003	0.415865	0.110345
		EUR	Enrichment	NA	4.69677	4.25984	5.35771	5.85186	3.16913	4.87373	NA	1.47969	NA	3.52233	3.83437	4.95362	NA	NA	4.60752	4.10705	3.99198	4.61177	3.66095	0.846285	1.60836	2.74597	4.89921	NA	3.67663	2.33856	NA	4.85386	2.26943	3.67663	1.93126	1.71558	3.89114
			SE	NA	0.832456	0.675346	0.656279	1.08214	0.920818	0.948081	NA	0.237274	NA	0.404642	0.648697	0.885316	NA	NA	0.820791	0.640594	0.598221	0.885202	0.423853	0.470468	0.43553	0.390278	0.635673	NA	0.616243	0.411101	NA	0.714533	0.414505	0.616243	0.496408	0.486212	0.826597
			p-value	NA	2.07133e-05	3.8683e-07	6.54778e-11	1.75501e-05	0.0108274	7.30391e-05	NA	0.0447773	NA	1.53649e-09	2.19511e-05	1.19309e-05	NA	NA	2.32307e-05	5.72905e-06	6.93232e-06	1.8805e-05	8.82527e-10	0.744026	0.162582	8.67738e-06	6.8819e-09	NA	1.53131e-05	0.00126889	NA	3.14733e-07	0.00273984	1.53131e-05	0.0640189	0.137705	0.000730453
		EAS-EUR difference	z score	NA	1.05865	0.0493727	0.0212968	-1.04254	-1.80998	-0.859804	NA	0.236949	NA	-0.0637815	-0.732029	-0.515623	NA	NA	-1.18171	-0.783101	0.588798	0.636579	0.0152675	2.39144	2.55674	1.39838	-1.22061	NA	1.35498	1.58436	NA	-1.17362	0.667155	1.91939	1.52673	0.0552463	-0.393036
			p-value	NA	0.289758	0.960622	0.983009	0.297163	0.0702985	0.389897	NA	0.812697	NA	0.949144	0.464151	0.606118	NA	NA	0.23732	0.433568	0.555997	0.524399	0.987819	0.0167824	0.0105657	0.162	0.222234	NA	0.175425	0.113112	NA	0.240547	0.504673	0.0549355	0.126828	0.955942	0.694293
Conserved_LindbladToh.bed		EAS	Enrichment	15.1958	7.18616	10.9674	7.49138	4.99746	-3.45222	0.850596	19.8653	10.8553	10.374	3.88132	10.9008	10.0495	6.77705	10.3114	11.7041	12.9211	7.63484	5.91089	7.4513	1.08586	8.64506	5.81276	5.73133	14.1691	5.87825	9.62563	2.57099	7.47087	14.545	12.4299	6.52625	4.06059	3.33405
			SE	2.95743	3.96885	6.28255	3.95441	3.13289	4.63921	4.24719	5.3857	4.1006	4.77666	2.63629	4.42295	2.71129	3.46424	4.40038	4.29527	4.09667	3.51608	3.22197	4.10295	3.24818	4.10981	2.43054	4.57133	4.29087	2.96968	2.58069	5.44194	5.95439	3.7413	6.32551	5.25485	2.12136	3.24314
			p-value	8.55007e-07	0.126841	0.106028	0.0872814	0.191665	0.334182	0.971961	0.000487545	0.0119534	0.0338657	0.26099	0.0205973	0.000796935	0.0960016	0.0330436	0.00800763	0.00257465	0.0471991	0.116962	0.117225	0.978905	0.0565859	0.043248	0.274506	0.000860502	0.0893422	0.00078223	0.774008	0.273157	0.000168818	0.0505236	0.288355	0.137878	0.468043
		EUR	Enrichment	NA	6.88781	7.01319	6.25682	4.27308	4.80091	6.10037	NA	8.53035	NA	5.42737	10.051	6.36144	NA	NA	6.43617	7.52016	6.41164	7.00706	5.95049	6.40653	7.35726	8.1333	3.56133	NA	10.7316	8.70529	NA	3.46	9.49717	10.7316	3.41624	4.08768	7.64371
			SE	NA	2.44519	1.62012	1.96367	2.69899	2.95741	2.65817	NA	1.00284	NA	1.10989	2.13153	1.98133	NA	NA	2.20833	1.70128	1.50399	1.88885	1.23642	1.77955	1.36052	1.84634	1.74417	NA	1.88784	1.8374	NA	1.82097	1.58132	1.88784	1.89831	1.74334	2.45931
			p-value	NA	0.0176608	0.000124724	0.00547579	0.209442	0.158186	0.0523501	NA	2.57538e-12	NA	0.000157649	5.52984e-05	0.00591455	NA	NA	0.011095	0.000144499	0.00045002	0.00129247	0.000205112	0.00181478	4.43568e-06	0.00015726	0.134201	NA	7.43972e-07	3.48433e-05	NA	0.169263	9.33955e-08	7.43972e-07	0.195983	0.0708364	0.00485901
		EAS-EUR difference	z score	NA	0.0640012	0.60945	0.279619	0.175175	-1.50011	-1.04777	NA	0.550745	NA	-0.540499	0.173085	1.09827	NA	NA	1.09073	1.21756	0.319857	-0.293498	0.350232	-1.43658	0.29747	-0.760263	0.443511	NA	-1.37921	0.290513	NA	0.644149	1.24278	0.257268	0.556629	-0.00986308	-1.05884
			p-value	NA	0.948969	0.542226	0.77977	0.860942	0.133586	0.294745	NA	0.581808	NA	0.588853	0.862584	0.272086	NA	NA	0.275393	0.223389	0.749077	0.769141	0.726165	0.150838	0.766107	0.447098	0.657396	NA	0.167831	0.771423	NA	0.519479	0.213951	0.796972	0.577781	0.992131	0.289671
Conserved_LindbladToh.bed.flanking.500		EAS	Enrichment	0.821533	0.869952	1.50194	1.68765	0.949308	2.66528	1.70727	0.66139	1.09707	0.989843	1.5348	1.44311	1.76833	1.23876	1.10691	0.847866	1.11343	0.171029	0.793317	1.37515	1.48104	1.77659	1.36186	2.34547	0.638729	1.48106	1.72404	2.73336	1.73462	0.756836	1.50416	1.87362	2.1275	1.6292
			SE	0.342484	0.752015	0.584127	0.521393	0.599811	0.609007	0.593325	0.621806	0.587703	0.701817	0.445148	0.679068	0.39744	0.425243	0.525696	0.498903	0.634305	0.746772	0.575973	0.582215	0.508014	0.650842	0.374476	0.561887	0.545967	0.478166	0.385038	0.820189	0.845949	0.564417	0.612698	0.654785	0.302987	0.438321
			p-value	0.600789	0.862738	0.391645	0.195322	0.931977	0.00646515	0.241924	0.577055	0.8683	0.988382	0.208963	0.502498	0.0533308	0.575649	0.838768	0.75977	0.856227	0.260877	0.717962	0.515941	0.348866	0.237184	0.330049	0.0242394	0.506234	0.31245	0.0589177	0.0191359	0.382456	0.665458	0.41585	0.18362	0.000532393	0.156075
		EUR	Enrichment	NA	2.13273	2.1078	2.09297	2.22447	2.13138	2.09864	NA	1.75189	NA	1.79019	2.08657	1.93613	NA	NA	1.9047	1.79352	1.8535	1.85821	1.81249	1.691	1.61365	2.14769	1.69375	NA	2.26662	2.1377	NA	1.76247	2.09852	2.26662	1.69931	2.1596	1.92681
			SE	NA	0.204065	0.194322	0.170134	0.239953	0.312347	0.170744	NA	0.100958	NA	0.154631	0.202795	0.24817	NA	NA	0.244921	0.237727	0.273912	0.263771	0.131851	0.160627	0.13016	0.157629	0.171766	NA	0.186559	0.157752	NA	0.176006	0.144124	0.186559	0.203829	0.162874	0.2576
			p-value	NA	3.28798e-08	7.42066e-08	6.6875e-09	1.36604e-05	5.00129e-05	3.5338e-09	NA	1.35347e-12	NA	5.01244e-07	3.51123e-07	0.000215406	NA	NA	0.000312907	0.000879504	0.00269254	0.000938019	1.08709e-08	1.5892e-05	2.0221e-06	1.01035e-11	7.12781e-05	NA	2.1535e-10	7.42079e-11	NA	2.13415e-05	2.13973e-11	2.1535e-10	0.000932683	3.8026e-12	0.000402267
		EAS-EUR difference	z score	NA	-1.62058	-0.984175	-0.739027	-1.97385	0.78007	-0.633893	NA	-1.09812	NA	-0.541948	-0.907929	-0.358118	NA	NA	-1.90154	-1.00399	-2.1152	-1.68098	-0.732624	-0.394072	0.245483	-1.93411	1.10921	NA	-1.5305	-0.994152	NA	-0.0322311	-2.30322	-1.19048	0.254174	-0.093318	-0.585375
			p-value	NA	0.105107	0.32503	0.459891	0.0483987	0.43535	0.526151	NA	0.272154	NA	0.587855	0.363915	0.720255	NA	NA	0.0572312	0.315383	0.0344131	0.092767	0.463788	0.693528	0.806083	0.0530992	0.267339	NA	0.125892	0.320149	NA	0.974288	0.0212666	0.233859	0.799361	0.925651	0.558295
CTCF_Hoffman.bed		EAS	Enrichment	2.07315	5.04121	5.41811	0.54977	3.78565	2.34945	7.67861	2.52567	0.291696	0.145934	-0.78359	1.063	4.38373	-4.02249	-5.65317	-6.91108	-0.216758	-0.232445	-1.55284	2.09508	-3.38914	-1.61145	-0.397743	0.42345	-5.21279	-3.16705	3.61166	-8.43427	0.220773	-2.13419	-2.62216	-0.97871	1.65217	-6.71547
			SE	2.46322	4.11335	5.12605	3.18011	2.8138	4.42508	4.85038	3.55691	3.01078	4.21018	2.54611	3.41997	2.69259	3.66926	4.38156	3.98456	3.17702	2.9457	2.67723	3.90968	3.38023	3.24923	2.75854	3.07513	3.88905	2.69695	2.4555	5.27418	5.55917	2.96071	4.4729	4.04782	1.59915	2.89436
			p-value	0.661561	0.326607	0.387146	0.886958	0.321288	0.760014	0.178947	0.666667	0.813553	0.83786	0.475606	0.985289	0.207514	0.169626	0.120294	0.0430194	0.696484	0.675228	0.336492	0.778318	0.180879	0.414835	0.611322	0.849984	0.0941218	0.129206	0.287642	0.0660729	0.888323	0.267256	0.405368	0.613624	0.682008	0.00698612
		EUR	Enrichment	NA	1.77806	1.05643	1.12857	3.11769	3.07145	-0.609355	NA	0.55739	NA	0.392052	0.311841	0.48699	NA	NA	1.84632	-0.903772	-0.978739	0.190761	1.06972	1.68906	-1.65375	0.00263375	-0.125557	NA	3.65431	0.820379	NA	-0.407113	1.30049	3.65431	-2.3222	1.51136	-0.308418
			SE	NA	1.82381	1.88494	2.10847	2.62473	3.48434	1.40707	NA	0.73647	NA	1.09253	1.65747	1.63023	NA	NA	1.7782	1.55047	1.55021	1.89618	1.24714	1.77043	1.17093	1.1704	1.75461	NA	1.40616	1.15667	NA	1.65085	1.18115	1.40616	1.93011	1.62588	2.27852
			p-value	NA	0.669432	0.97604	0.950871	0.417759	0.555732	0.261046	NA	0.548475	NA	0.578155	0.676394	0.753731	NA	NA	0.632736	0.22447	0.204755	0.667034	0.955304	0.697104	0.0240337	0.390685	0.520747	NA	0.0641471	0.876377	NA	0.395681	0.799707	0.0641471	0.0846899	0.752771	0.563005
		EAS-EUR difference	z score	NA	0.725218	0.798604	-0.151693	0.17359	-0.128192	1.64107	NA	-0.0857203	NA	-0.424325	0.197651	1.23798	NA	NA	-2.00704	0.194337	0.224199	-0.531469	0.249857	-1.33083	0.0122458	-0.133612	0.155065	NA	-2.24275	1.02837	NA	0.108273	-1.07751	-1.33863	0.299589	0.0617443	-1.73934
			p-value	NA	0.468318	0.42452	0.879429	0.862188	0.897997	0.100783	NA	0.931689	NA	0.671329	0.843318	0.215722	NA	NA	0.0447451	0.845912	0.822602	0.595094	0.802698	0.183245	0.99023	0.893709	0.87677	NA	0.0249129	0.303777	NA	0.913779	0.281253	0.18069	0.76449	0.950766	0.0819745
CTCF_Hoffman.bed.flanking.500		EAS	Enrichment	0.664113	0.724567	2.70672	2.56944	2.90243	-0.903722	0.665393	-0.236063	1.55994	3.30456	3.58271	0.43135	-1.22904	4.53896	4.46094	4.22008	0.12885	-1.1644	-0.812672	0.265381	0.963852	2.96199	2.84288	-0.0785251	2.04686	2.02851	-0.168461	12.0831	1.54172	0.805532	6.59198	2.52008	0.527659	3.60647
			SE	1.58545	2.48385	3.29037	2.70772	1.86835	3.24933	3.1092	1.90248	2.09274	2.66109	1.54742	2.1404	1.36375	2.47364	2.89808	2.89338	1.96896	1.97756	1.83056	2.77874	2.36648	2.91975	1.8225	2.13576	2.52897	1.9215	1.33754	5.72966	3.7851	1.84253	3.21614	2.9281	1.00384	2.10094
			p-value	0.831524	0.911488	0.604388	0.557723	0.310911	0.556636	0.913956	0.512331	0.789465	0.383102	0.104031	0.791289	0.0943329	0.147176	0.23024	0.266855	0.660208	0.276692	0.324925	0.790663	0.987802	0.495045	0.316789	0.618742	0.676487	0.593768	0.377597	0.0269578	0.886085	0.916034	0.0834553	0.598926	0.636451	0.212356
		EUR	Enrichment	NA	1.2872	0.720299	1.71746	0.609997	1.15461	0.637676	NA	0.826666	NA	0.518061	0.501687	-1.26258	NA	NA	-1.50343	0.339197	0.356406	0.953591	0.485778	1.90242	0.528742	0.541787	0.325464	NA	1.29288	0.367663	NA	0.265368	0.401928	1.29288	1.40196	0.930746	0.373493
			SE	NA	0.779484	0.691407	0.558729	1.17389	1.18187	0.586396	NA	0.271475	NA	0.448919	0.846614	0.955998	NA	NA	0.895214	0.598291	0.652274	0.922222	0.544244	0.763435	0.471699	0.458439	0.611862	NA	0.582531	0.417054	NA	0.604301	0.415163	0.582531	0.783039	0.57019	1.05276
			p-value	NA	0.712345	0.683312	0.200462	0.736847	0.894976	0.530125	NA	0.523612	NA	0.284624	0.548119	0.0189427	NA	NA	0.00560981	0.271561	0.32714	0.959514	0.347312	0.238499	0.317414	0.313462	0.268146	NA	0.614955	0.127883	NA	0.225656	0.15319	0.614955	0.603783	0.903323	0.549555
		EAS-EUR difference	z score	NA	-0.216126	0.590804	0.308158	1.03893	-0.595307	0.00875999	NA	0.347479	NA	1.90206	-0.0305582	0.0201395	NA	NA	1.88976	-0.102217	-0.73033	-0.861698	-0.0778366	-0.377455	0.822708	1.22446	-0.18184	NA	0.366372	-0.382657	NA	0.332989	0.213691	1.62128	0.368894	-0.349151	1.37577
			p-value	NA	0.828889	0.554652	0.757962	0.298836	0.551638	0.993011	NA	0.728231	NA	0.0571628	0.975622	0.983932	NA	NA	0.0587906	0.918584	0.465188	0.388854	0.937958	0.705835	0.410674	0.220779	0.855709	NA	0.714088	0.701974	NA	0.739143	0.830788	0.104958	0.712206	0.726976	0.168894
DGF_ENCODE.bed		EAS	Enrichment	2.81983	0.74256	9.31329	9.26339	2.15569	3.79121	2.7428	3.87002	-0.220166	1.34629	2.20703	4.39231	3.71306	2.36902	2.23744	3.86326	4.00334	2.64368	3.45663	-0.318494	1.80561	8.20558	2.90949	3.54689	3.18218	4.8969	3.67498	-0.899193	2.99517	3.76793	1.00515	5.44787	1.65706	2.28058
			SE	0.98936	1.68734	2.48239	2.10019	1.40843	1.92128	2.04002	1.29868	1.67556	1.6666	0.938837	1.72629	1.04497	1.57532	1.78989	1.73354	1.47799	1.49158	1.29857	1.94812	1.34873	2.00041	1.30528	1.59103	1.6691	1.25323	1.04299	2.54167	2.15017	1.30972	2.84675	1.66096	0.89118	1.20547
			p-value	0.0644463	0.877883	0.00106297	3.5343e-05	0.408109	0.14449	0.394244	0.0287366	0.467594	0.835038	0.197893	0.0438167	0.00826312	0.374521	0.480352	0.102346	0.03635	0.257454	0.0500872	0.49914	0.543578	0.00016572	0.143088	0.0906987	0.184857	0.00129453	0.00929986	0.44369	0.349807	0.0294186	0.998503	0.00634604	0.458829	0.276252
		EUR	Enrichment	NA	3.89894	1.75611	2.86423	3.32158	1.74292	4.82199	NA	1.45783	NA	2.99843	4.08096	3.62609	NA	NA	3.68053	4.39729	5.0785	3.44257	2.5352	0.991013	0.840671	2.40601	5.08652	NA	4.4249	2.31417	NA	5.57033	2.73177	4.4249	3.19972	1.8372	2.27616
			SE	NA	0.998441	0.90358	0.908498	1.25673	1.03482	0.866732	NA	0.369757	NA	0.582418	0.776159	1.01419	NA	NA	1.05033	0.832264	0.68026	1.12338	0.614611	0.684296	0.500306	0.501828	0.895069	NA	0.858198	0.464847	NA	0.969351	0.460082	0.858198	0.897062	0.790086	1.02648
			p-value	NA	0.00487255	0.399222	0.0383779	0.0734479	0.468687	7.24298e-06	NA	0.212932	NA	0.000738439	0.000171652	0.0116673	NA	NA	0.011337	7.04637e-05	7.45615e-08	0.0255162	0.0131672	0.989507	0.749991	0.00506451	1.2168e-05	NA	0.000139005	0.00435706	NA	5.90154e-06	0.000144065	0.000139005	0.0176244	0.291339	0.207136
		EAS-EUR difference	z score	NA	-1.60989	2.86069	2.79651	-0.617659	0.938621	-0.938047	NA	-0.977926	NA	-0.716314	0.164498	0.0597254	NA	NA	0.0901523	-0.232256	-1.48521	0.00818764	-1.39697	0.538612	3.57168	0.360031	-0.843393	NA	0.310749	1.19172	NA	-1.09183	0.746412	-1.15015	1.19092	-0.151256	0.00278978
			p-value	NA	0.107421	0.00422714	0.00516583	0.5368	0.347926	0.34822	NA	0.328111	NA	0.473797	0.869339	0.952374	NA	NA	0.928166	0.816339	0.137487	0.993467	0.162422	0.590154	0.000354699	0.718824	0.399009	NA	0.755991	0.23337	NA	0.274907	0.455419	0.250081	0.233684	0.879774	0.997774
DGF_ENCODE.bed.flanking.500		EAS	Enrichment	0.877629	1.63414	-0.910569	-0.280362	1.65319	1.11889	1.09311	0.850314	1.20095	1.42864	1.36009	1.21553	0.734972	1.60285	1.35562	0.589898	1.21128	0.728905	0.556792	2.26995	1.0485	0.231869	1.103	0.358204	0.829807	0.833436	0.751536	1.39044	0.46477	1.02679	1.05035	0.321896	1.1097	1.28847
			SE	0.413139	0.61583	0.866638	0.746771	0.516931	0.742779	0.762956	0.566941	0.635278	0.698408	0.402232	0.687885	0.396851	0.555989	0.632469	0.705805	0.595466	0.587817	0.482051	0.73851	0.555656	0.736789	0.476848	0.628934	0.65499	0.499356	0.404145	0.989952	0.922274	0.538879	1.15679	0.648891	0.340956	0.467958
			p-value	0.767175	0.29862	0.0294541	0.079638	0.210698	0.873034	0.902103	0.790282	0.750648	0.539686	0.380778	0.753394	0.50087	0.287985	0.57853	0.562635	0.722572	0.637192	0.343791	0.0857235	0.930315	0.294182	0.827332	0.294181	0.795191	0.737082	0.535268	0.69181	0.559425	0.960222	0.963904	0.292887	0.746333	0.540607
		EUR	Enrichment	NA	1.61825	1.38149	1.48218	1.48355	1.25755	1.47836	NA	1.0673	NA	1.60102	1.62648	1.46724	NA	NA	1.37427	1.85349	1.66378	1.8502	1.54772	1.22107	1.04499	1.52564	1.6065	NA	1.31516	1.43116	NA	1.57485	1.46325	1.31516	1.66769	1.19618	1.61627
			SE	NA	0.105558	0.142078	0.144813	0.137171	0.183125	0.0755525	NA	0.0687766	NA	0.0616208	0.0963891	0.129397	NA	NA	0.134669	0.0957634	0.0913363	0.141503	0.0741409	0.129307	0.0956965	0.0804924	0.0961788	NA	0.11509	0.0847258	NA	0.0921134	0.0927487	0.11509	0.165927	0.115068	0.165949
			p-value	NA	3.2938e-08	0.00730132	0.000494854	0.000868638	0.158974	2.0746e-09	NA	0.328005	NA	9.40935e-17	7.28153e-09	0.000534752	NA	NA	0.00809127	1.00124e-14	4.59093e-12	7.00559e-10	1.60308e-10	0.0911378	0.637886	1.44468e-09	3.36346e-10	NA	0.00588505	1.72841e-06	NA	1.21394e-09	1.891e-06	0.00588505	0.000263821	0.0906687	0.00035826
		EAS-EUR difference	z score	NA	0.0254304	-2.60993	-2.31706	0.317202	-0.181249	-0.502495	NA	0.20916	NA	-0.592084	-0.59163	-1.7543	NA	NA	-1.09162	-1.06481	-1.57157	-2.57451	0.973073	-0.302491	-1.09441	-0.873971	-1.96196	NA	-0.940038	-1.64586	NA	-1.19768	-0.798207	-0.227792	-2.00934	-0.240323	-0.660209
			p-value	NA	0.979712	0.00905611	0.0205006	0.75109	0.856172	0.615319	NA	0.834324	NA	0.553794	0.554098	0.079379	NA	NA	0.275	0.286963	0.116051	0.0100382	0.330517	0.762278	0.273775	0.382134	0.0497666	NA	0.347198	0.0997917	NA	0.231043	0.424751	0.819808	0.0445013	0.81008	0.50912
DHS_peaks_Trynka.bed		EAS	Enrichment	4.0593	2.12718	3.74072	3.34117	1.59534	2.10594	0.798039	4.19649	3.656	3.61105	1.4756	3.57494	4.46998	6.33955	6.60381	1.36045	2.9187	1.9473	2.68369	0.306917	1.04336	2.99317	2.05104	4.38764	3.74491	7.26193	4.32948	1.10337	1.25646	2.96538	3.20855	3.22329	1.10387	3.17152
			SE	1.20405	1.83271	2.02863	1.78723	1.56618	2.17531	2.31643	1.84334	1.33476	2.07077	1.24868	1.94399	1.35179	1.99131	2.33817	1.53991	1.73237	1.84927	1.46501	1.94841	1.84965	1.74104	1.47114	1.89819	2.04811	1.76687	1.30298	3.20917	2.68943	1.58873	2.36029	1.59482	1.10697	1.41845
			p-value	0.00994707	0.539798	0.176455	0.19441	0.702774	0.604668	0.930204	0.0731476	0.0390719	0.201456	0.697763	0.160705	0.00996811	0.00529735	0.0116221	0.815628	0.248528	0.603925	0.246891	0.721446	0.98115	0.252973	0.471908	0.073138	0.166393	0.000142526	0.00986755	0.974944	0.9239	0.197487	0.347976	0.169694	0.924916	0.114426
		EUR	Enrichment	NA	2.30068	3.72917	3.8885	4.60561	1.62942	2.42137	NA	1.64707	NA	2.85589	4.36806	4.07298	NA	NA	3.89368	3.28046	3.4415	3.7452	3.05318	1.0392	1.45285	3.87386	2.47539	NA	4.66778	3.60709	NA	2.69667	3.94375	4.66778	1.09162	1.30909	3.49215
			SE	NA	0.95675	0.901113	0.773242	1.22549	1.43719	1.00019	NA	0.37977	NA	0.510038	0.782807	0.7876	NA	NA	0.877811	0.799743	0.641771	1.07764	0.582048	0.730283	0.614193	0.525343	0.789458	NA	0.67339	0.562043	NA	0.784734	0.611056	0.67339	0.958548	0.896003	1.18989
			p-value	NA	0.184819	0.00335075	0.000222492	0.00786166	0.66035	0.162034	NA	0.0870835	NA	0.000311758	4.91903e-05	0.00010913	NA	NA	0.000784414	0.00443725	0.000318453	0.0059472	0.000668506	0.957156	0.460383	3.69667e-07	0.0648276	NA	1.39612e-07	1.18231e-05	NA	0.0304893	5.03091e-06	1.39612e-07	0.923629	0.729505	0.0347632
		EAS-EUR difference	z score	NA	-0.0839214	0.00520438	-0.281068	-1.51372	0.182773	-0.643377	NA	1.44763	NA	-1.02332	-0.37845	0.253757	NA	NA	-1.42916	-0.189597	-0.763336	-0.583671	-1.35052	0.00209227	0.834318	-1.16688	0.930172	NA	1.37196	0.509072	NA	-0.514071	-0.574773	-0.594522	1.14562	-0.1441	-0.173174
			p-value	NA	0.933119	0.995848	0.778658	0.130096	0.854976	0.519979	NA	0.14772	NA	0.306156	0.705097	0.799683	NA	NA	0.152958	0.849625	0.445263	0.559442	0.17685	0.998331	0.404102	0.243257	0.352282	NA	0.170077	0.610702	NA	0.607203	0.565445	0.552163	0.251952	0.885422	0.862514
DHS_Trynka.bed		EAS	Enrichment	2.34657	1.62504	2.8924	3.87461	2.67179	2.22819	1.52083	2.82938	1.07783	2.30575	1.78781	1.91681	3.28389	3.1623	3.08892	2.02976	2.23729	1.43413	1.75442	0.453053	0.592467	3.26927	2.35529	4.09855	1.96434	4.86752	3.04331	2.94706	0.901665	2.33124	3.37069	2.15774	2.08414	1.79492
			SE	0.842936	1.25007	1.62607	1.23106	1.12461	1.44759	1.77425	1.25868	1.1166	1.60069	0.957979	1.19538	0.86779	1.41191	1.67398	1.31214	1.10009	1.20578	0.96683	1.47785	1.18122	1.23657	0.926274	1.22443	1.41959	1.18892	0.837961	2.30416	2.008	1.09359	1.69713	1.22906	0.812792	1.01248
			p-value	0.105482	0.617383	0.247238	0.0210392	0.136418	0.391312	0.767195	0.140337	0.944278	0.408549	0.408932	0.429596	0.00943396	0.125423	0.209425	0.439986	0.242667	0.713788	0.426123	0.710167	0.731356	0.0651685	0.147212	0.0104542	0.491552	0.00110048	0.0167281	0.412658	0.960829	0.207561	0.173144	0.35787	0.17736	0.42498
		EUR	Enrichment	NA	1.23861	2.81557	3.57369	3.54381	1.48379	1.27924	NA	1.22118	NA	2.63669	3.83943	3.15285	NA	NA	3.22916	2.5189	2.6426	2.82594	2.72241	0.948292	0.703798	2.93373	1.93625	NA	3.56056	2.74054	NA	2.06141	2.90161	3.56056	1.71524	1.37936	3.23831
			SE	NA	0.743782	0.551049	0.547586	0.933714	1.02394	0.724469	NA	0.270911	NA	0.411281	0.775886	0.678522	NA	NA	0.738005	0.611285	0.513904	0.998096	0.463533	0.570805	0.466247	0.394176	0.595488	NA	0.613039	0.449718	NA	0.59183	0.489468	0.613039	0.601259	0.605944	0.932515
			p-value	NA	0.74826	0.00131282	1.90757e-05	0.0130231	0.633952	0.70162	NA	0.413555	NA	6.86514e-05	0.000605995	0.00160255	NA	NA	0.00194642	0.0124651	0.00275622	0.0491393	0.000185301	0.927887	0.526704	3.7932e-06	0.119791	NA	7.56986e-05	0.00022926	NA	0.0739623	0.000199601	7.56986e-05	0.241188	0.530462	0.0166114
		EAS-EUR difference	z score	NA	0.265657	0.0447529	0.223341	-0.596581	0.419828	0.12606	NA	-0.124767	NA	-0.814243	-1.34911	0.118958	NA	NA	-0.796706	-0.223765	-0.921988	-0.771105	-1.4652	-0.271226	1.94127	-0.574615	1.58811	NA	0.977039	0.318367	NA	-0.554001	-0.476047	-0.105224	0.323405	0.695189	-1.04861
			p-value	NA	0.790503	0.964304	0.82327	0.550787	0.674611	0.899684	NA	0.900708	NA	0.415506	0.177303	0.905308	NA	NA	0.425622	0.82294	0.356535	0.440645	0.142867	0.786217	0.0522259	0.565552	0.112261	NA	0.32855	0.750206	NA	0.579578	0.634041	0.916198	0.746389	0.486937	0.294358
DHS_Trynka.bed.flanking.500		EAS	Enrichment	0.788369	1.48291	1.44441	1.29059	0.893991	0.870653	1.42743	0.830755	0.892767	1.37961	1.33097	1.96069	0.332437	1.2991	1.30731	0.278674	1.32647	0.682964	0.896422	1.67747	1.44748	1.49416	1.19947	-0.200126	0.509522	-0.145004	0.445834	-0.842274	1.27515	0.778092	1.32141	1.4253	1.21739	1.20463
			SE	0.510713	0.729437	1.07385	0.752025	0.602628	0.864623	0.843753	0.762587	0.729457	0.916014	0.589519	0.723956	0.509139	0.776947	0.927952	0.897899	0.680347	0.742526	0.543634	0.961327	0.6895	0.733074	0.494318	0.731824	0.782517	0.674951	0.484509	1.3403	1.0948	0.654023	0.927863	0.783449	0.520139	0.617905
			p-value	0.677225	0.505932	0.678932	0.698261	0.860578	0.880445	0.612239	0.822062	0.88192	0.678352	0.571402	0.196535	0.191977	0.698892	0.738985	0.42413	0.63487	0.663675	0.847673	0.478282	0.520898	0.499619	0.683617	0.106008	0.528038	0.0913982	0.255859	0.190751	0.800003	0.731132	0.725084	0.584316	0.674775	0.740453
		EUR	Enrichment	NA	1.69244	1.58371	1.54999	2.14027	1.15527	1.519	NA	1.16881	NA	1.54764	1.29634	1.10789	NA	NA	1.13612	1.68588	1.52201	1.95852	1.55957	1.34625	1.12425	1.56685	1.43025	NA	1.46641	1.45733	NA	1.39316	1.45756	1.46641	1.32994	1.23298	1.61212
			SE	NA	0.159647	0.178679	0.163229	0.201002	0.245319	0.163384	NA	0.103864	NA	0.119455	0.188677	0.225976	NA	NA	0.202004	0.151394	0.119041	0.167334	0.149199	0.152811	0.104723	0.100589	0.16372	NA	0.172763	0.104204	NA	0.15309	0.104627	0.172763	0.172608	0.150814	0.211171
			p-value	NA	3.52239e-05	0.00145752	0.000481554	4.42714e-06	0.507629	0.00107624	NA	0.106108	NA	1.5269e-05	0.118142	0.634092	NA	NA	0.501066	5.80808e-06	1.60866e-05	8.75306e-08	0.000542237	0.0240112	0.234922	1.01017e-07	0.00607373	NA	0.00659149	2.96822e-05	NA	0.00913769	2.85099e-05	0.00659149	0.0543417	0.12434	0.00383321
		EAS-EUR difference	z score	NA	-0.28061	-0.127966	-0.337095	-1.96183	-0.316679	-0.106537	NA	-0.374649	NA	-0.360208	0.888008	-1.39212	NA	NA	-0.931662	-0.515657	-1.11575	-1.86724	0.121194	0.143349	0.499529	-0.728282	-2.17409	NA	-2.31289	-2.04099	NA	-0.106748	-1.02586	-0.153634	0.118869	-0.0287935	-0.624028
			p-value	NA	0.77901	0.898176	0.736046	0.0497821	0.751488	0.915157	NA	0.707921	NA	0.718691	0.374537	0.163887	NA	NA	0.351511	0.606094	0.264531	0.0618683	0.903537	0.886015	0.617407	0.466441	0.0296986	NA	0.0207288	0.0412515	NA	0.914989	0.304958	0.877898	0.905379	0.977029	0.532609
Enhancer_Andersson.bed		EAS	Enrichment	7.75601	15.6918	20.8827	38.5271	-0.623749	18.1091	-11.4493	-19.3091	3.00901	-2.92873	5.37629	11.3648	2.89187	-4.15586	-1.95946	25.6495	15.9161	15.5683	14.1911	18.2378	10.9083	42.4932	9.93665	-11.71	25.0345	9.44822	5.04622	5.70126	28.0911	18.1874	-6.60704	27.4576	1.53938	18.5712
			SE	5.26872	9.38938	13.5781	12.4863	8.00399	12.2865	10.0214	9.45	6.7919	11.3799	6.88255	11.8374	5.60343	11.3157	11.7184	11.9295	10.2981	11.9987	9.86978	11.2686	9.49864	15.5571	6.21054	10.8298	10.5225	11.266	5.49149	14.1799	16.2088	8.59897	11.2957	13.501	4.32829	8.57496
			p-value	0.202732	0.107482	0.139411	0.00235366	0.838585	0.153409	0.212503	0.0369243	0.767921	0.7264	0.515096	0.370896	0.735048	0.646538	0.800189	0.0322407	0.136161	0.219666	0.176534	0.106971	0.27031	0.00355763	0.152452	0.212269	0.0141564	0.451725	0.45879	0.73961	0.0725732	0.0366569	0.477299	0.0325654	0.900743	0.0294512
		EUR	Enrichment	NA	8.37919	5.77618	14.587	-0.643116	-7.08811	14.8815	NA	0.227835	NA	16.3473	7.96003	6.36714	NA	NA	6.22326	10.5579	13.1898	22.5926	17.8696	-1.11058	4.97177	0.585486	24.1758	NA	-2.92229	0.492119	NA	24.8177	-0.364363	-2.92229	13.2914	0.780637	14.0362
			SE	NA	7.28869	3.99448	6.10232	8.11956	7.1837	5.57528	NA	1.66682	NA	3.6705	4.69185	5.80129	NA	NA	6.48152	5.35484	4.59642	8.57456	3.97257	4.27332	3.04671	2.59644	6.58256	NA	2.72612	2.8672	NA	6.81417	3.05696	2.72612	5.64704	5.01561	7.32273
			p-value	NA	0.313447	0.228206	0.0273846	0.838649	0.252268	0.0150462	NA	0.643232	NA	2.65053e-05	0.131755	0.349838	NA	NA	0.412256	0.0748737	0.00721921	0.00721325	2.77363e-05	0.62069	0.192112	0.873263	0.000698723	NA	0.149895	0.859466	NA	0.000687026	0.656019	0.149895	0.0283823	0.965006	0.0696584
		EAS-EUR difference	z score	NA	0.615207	1.06734	1.72259	0.0016986	1.77041	-2.29604	NA	0.397683	NA	-1.40652	0.267394	-0.430878	NA	NA	1.43086	0.461634	0.185112	-0.642604	0.0308175	1.15393	2.36689	1.38918	-2.83158	NA	1.06724	0.735132	NA	0.186167	2.03281	-0.317103	0.968007	0.114528	0.402175
			p-value	NA	0.538418	0.28582	0.0849629	0.998645	0.0766596	0.0216737	NA	0.690864	NA	0.15957	0.789166	0.666557	NA	NA	0.152469	0.644344	0.853141	0.520481	0.975415	0.24853	0.0179381	0.164779	0.00463183	NA	0.285865	0.462259	NA	0.852314	0.0420721	0.751165	0.333041	0.90882	0.687555
Enhancer_Andersson.bed.flanking.500		EAS	Enrichment	-0.828224	-8.42743	10.5719	9.83003	3.65445	13.9915	-0.620327	7.60545	0.18598	6.7387	0.637086	-0.661662	4.67233	9.01289	8.4706	4.97143	-3.61627	-0.0159791	2.87221	18.4579	9.19147	7.24153	0.32972	9.67103	-10.1073	3.09517	3.38187	1.97442	-6.14225	-6.17358	-3.34877	9.1941	1.64863	8.28279
			SE	2.41796	3.91613	5.02787	5.57531	3.06603	5.03044	4.64675	6.23893	2.64704	4.96486	2.40579	3.84778	2.49545	4.47788	4.98495	4.4626	3.23938	3.69649	3.18993	6.1009	5.5684	7.24903	3.04355	3.882	4.6677	3.83282	2.37006	5.1532	5.80839	2.95707	5.37353	6.71861	2.56584	5.79724
			p-value	0.451503	0.0138446	0.0426469	0.110966	0.383164	0.00900294	0.727828	0.28604	0.758175	0.220895	0.879994	0.663369	0.137906	0.0588014	0.114178	0.367431	0.144608	0.783014	0.558511	0.00516411	0.148509	0.391252	0.824037	0.022315	0.00913388	0.576426	0.312648	0.850505	0.216089	0.0123985	0.42633	0.235678	0.799257	0.211656
		EUR	Enrichment	NA	4.54484	1.4989	4.89427	-0.622239	1.30795	7.52593	NA	0.598042	NA	6.41893	5.36837	6.52192	NA	NA	6.52598	4.12044	7.87668	14.6289	7.65658	2.69295	0.856705	1.69187	10.1192	NA	2.15255	1.44488	NA	10.7256	0.919851	2.15255	9.02422	0.926554	3.91573
			SE	NA	1.597	1.03227	1.34671	1.6342	2.24023	1.58063	NA	0.463064	NA	1.32059	1.31619	1.67542	NA	NA	1.64735	1.21211	1.40716	3.03319	1.70979	1.21113	0.882182	0.747955	1.82854	NA	1.23651	0.813344	NA	1.86119	0.844291	1.23651	1.76131	1.22716	1.57214
			p-value	NA	0.0305401	0.627694	0.00380627	0.324451	0.890337	2.88614e-05	NA	0.386402	NA	5.13218e-05	0.00136591	0.00131434	NA	NA	0.0010008	0.00887402	2.63832e-06	8.0986e-05	0.000114154	0.164609	0.871078	0.355186	2.21019e-07	NA	0.355547	0.583793	NA	9.46576e-08	0.924242	0.355547	1.79598e-06	0.952194	0.0565969
		EAS-EUR difference	z score	NA	-3.06728	1.76768	0.860541	1.23093	2.30329	-1.65972	NA	-0.15334	NA	-2.10677	-1.48279	-0.61536	NA	NA	-0.326797	-2.23687	-1.99548	-2.67088	1.70477	1.14037	0.874333	-0.434621	-0.104447	NA	0.234054	0.773023	NA	-2.76554	-2.30663	-0.99771	0.0244595	0.253877	0.727039
			p-value	NA	0.00216014	0.0771149	0.389491	0.218349	0.0212627	0.0969717	NA	0.87813	NA	0.0351375	0.138129	0.538317	NA	NA	0.743822	0.025295	0.0459905	0.00756528	0.0882379	0.254131	0.381937	0.663837	0.916814	NA	0.814943	0.439509	NA	0.00568281	0.0210754	0.31842	0.980486	0.799591	0.467202
Enhancer_Hoffman.bed		EAS	Enrichment	3.19695	2.63994	8.12576	15.1698	5.21322	4.09014	2.33833	2.39416	4.69967	7.01141	5.72422	6.92313	4.19208	7.36393	9.73048	6.41324	5.27726	2.06645	3.23187	8.35866	5.14099	15.007	4.57088	6.20571	1.87881	4.67985	4.94879	0.0435259	3.66485	3.55092	2.20172	8.09339	4.07078	5.29025
			SE	1.2819	2.623	2.78547	2.82228	2.28887	2.42148	2.56241	2.50042	1.69503	3.20859	1.5799	2.45186	1.49408	2.99765	3.4256	2.32906	2.19204	2.60969	2.12886	2.37122	1.98646	3.26817	2.1295	2.1193	2.522	2.42812	1.4785	3.49941	4.093	2.0048	4.51942	2.86955	1.04977	1.79928
			p-value	0.0910696	0.533819	0.00915616	4.85188e-07	0.0642327	0.187237	0.602393	0.557842	0.0216343	0.0437859	0.00170787	0.0109901	0.030793	0.0290196	0.00777358	0.0133542	0.0484253	0.681614	0.290161	0.00155241	0.0311455	1.89827e-05	0.090772	0.0127246	0.729026	0.123136	0.00631372	0.782052	0.508034	0.198633	0.782819	0.0187238	0.00363482	0.0148191
		EUR	Enrichment	NA	3.0529	5.87078	6.27455	3.22273	2.38584	5.67784	NA	2.73488	NA	4.52363	5.62039	2.61691	NA	NA	2.771	4.5648	5.67202	4.33918	4.73824	2.87394	2.88936	4.46393	7.81672	NA	4.62512	4.50812	NA	7.79376	4.65169	4.62512	2.74691	1.69819	5.94053
			SE	NA	1.01224	1.23946	1.02003	2.1099	1.55981	1.07159	NA	0.389905	NA	0.998328	1.39145	1.7554	NA	NA	1.78804	1.08317	1.30088	1.30829	1.33186	0.956924	0.612041	0.835854	1.32464	NA	0.978011	0.836823	NA	1.30393	0.731635	0.978011	1.18617	1.01887	1.51349
			p-value	NA	0.0400323	0.000305918	6.17638e-07	0.293081	0.370248	4.96758e-05	NA	1.28901e-05	NA	0.000585703	0.00147952	0.358005	NA	NA	0.32482	0.00118684	0.000755729	0.0136815	0.00648518	0.0464974	0.00174831	6.17428e-05	3.07816e-06	NA	0.000192741	5.05144e-05	NA	1.93563e-06	1.68875e-06	0.000192741	0.145817	0.4913	0.000532577
		EAS-EUR difference	z score	NA	-0.146881	0.739629	2.96413	0.639419	0.591696	-1.20237	NA	1.12965	NA	0.642408	0.462098	0.683327	NA	NA	1.24044	0.29139	-1.2365	-0.443148	1.3312	1.02818	3.6444	0.0467486	-0.644606	NA	0.020907	0.259384	NA	-0.961177	-0.515794	-0.524087	1.72187	1.62182	-0.276575
			p-value	NA	0.883226	0.459525	0.00303537	0.52255	0.554054	0.229221	NA	0.258626	NA	0.520608	0.644011	0.4944	NA	NA	0.214814	0.770753	0.216273	0.657659	0.183122	0.303867	0.000268015	0.962714	0.519183	NA	0.98332	0.795339	NA	0.336463	0.605998	0.600218	0.0850932	0.104842	0.782106
Enhancer_Hoffman.bed.flanking.500		EAS	Enrichment	2.73176	1.82599	2.25678	-0.264723	1.22809	1.97036	2.16988	4.87451	-0.542825	2.62954	1.68361	1.50782	3.64344	3.13087	2.28731	-2.39385	2.76899	7.8557	5.69205	-0.088753	1.20372	0.468172	4.57824	2.51088	3.66854	6.97563	2.64974	8.80745	6.63525	3.80594	6.7523	3.63649	1.80166	4.08039
			SE	1.48262	2.64471	2.80834	2.34396	2.27211	2.4652	2.78838	2.43665	1.8086	2.66874	1.60826	2.47801	1.62463	2.72846	2.98663	2.43748	2.31932	2.96649	2.28303	2.8486	2.14164	2.65621	2.08624	2.43802	2.59104	2.44981	1.53115	4.29545	3.63814	2.09107	4.37043	2.73022	1.28908	2.0285
			p-value	0.240088	0.751379	0.655704	0.589133	0.920027	0.694167	0.673512	0.126016	0.391405	0.546057	0.669032	0.837675	0.106103	0.43557	0.666272	0.15072	0.448983	0.01899	0.0389947	0.702083	0.923767	0.84052	0.0837379	0.527297	0.29615	0.0164927	0.284398	0.037013	0.116317	0.181676	0.181882	0.32461	0.531052	0.131753
		EUR	Enrichment	NA	4.11542	3.22845	4.08597	4.97324	3.26649	5.01043	NA	1.37752	NA	4.24967	5.67983	5.32253	NA	NA	5.39681	5.56848	4.35842	6.2838	4.07192	1.39094	1.62986	3.61099	5.34354	NA	3.88183	3.33592	NA	5.52327	3.25571	3.88183	3.0938	2.00734	4.21958
			SE	NA	0.492594	0.580375	0.521661	0.824756	0.67738	0.687427	NA	0.20711	NA	0.368538	0.660674	0.69368	NA	NA	0.716732	0.520716	0.508413	0.920254	0.450658	0.424891	0.330021	0.361528	0.570122	NA	0.464289	0.375567	NA	0.601355	0.416072	0.464289	0.571416	0.478155	0.660845
			p-value	NA	1.02229e-08	0.000234236	8.68013e-08	7.35275e-06	0.00113838	1.0196e-06	NA	0.0707025	NA	1.32866e-16	2.91798e-09	1.55164e-08	NA	NA	6.04157e-08	5.63677e-17	1.91596e-08	1.72189e-09	2.67075e-11	0.357944	0.0568592	3.64249e-11	3.41401e-10	NA	9.18746e-09	5.75904e-09	NA	1.2326e-10	2.00548e-07	9.18746e-09	0.000384804	0.0353806	1.26294e-06
		EAS-EUR difference	z score	NA	-0.85103	-0.338832	-1.8118	-1.54939	-0.506981	-0.989096	NA	-1.05489	NA	-1.55525	-1.62679	-0.950505	NA	NA	-3.06637	-1.17771	1.16199	-0.2404	-1.44266	-0.0857477	-0.43401	0.456823	-1.13135	NA	1.24079	-0.43524	NA	0.301553	0.258074	0.653117	0.194556	-0.149592	-0.0652442
			p-value	NA	0.394753	0.734736	0.0700174	0.121287	0.612168	0.322616	NA	0.291477	NA	0.119888	0.103783	0.341856	NA	NA	0.00216674	0.238911	0.245239	0.81002	0.149116	0.931667	0.664281	0.647798	0.257908	NA	0.214685	0.663388	NA	0.762993	0.79635	0.513681	0.845741	0.881087	0.94798
FetalDHS_Trynka.bed		EAS	Enrichment	2.96727	4.2052	5.14335	5.89256	4.4019	1.90634	-0.200692	6.83898	4.10253	1.09306	2.5155	5.94086	5.16193	5.86829	6.37245	3.65998	5.63628	2.05962	2.64914	2.31001	2.91946	5.23276	3.17365	3.57135	4.86413	7.68207	5.37489	8.22103	-1.20671	5.16967	-0.661077	4.35382	1.90851	3.86766
			SE	1.19421	2.12017	2.32118	2.00178	1.81562	2.74652	2.62823	1.85787	1.6813	2.44098	1.32884	1.97264	1.29925	2.26242	2.67989	2.01825	1.77932	1.92966	1.46391	2.18874	1.84348	2.05757	1.40012	2.0128	2.22216	1.95554	1.21572	3.45863	3.20995	1.71297	2.91417	1.90962	1.15187	1.46793
			p-value	0.0972453	0.116678	0.0641559	0.01325	0.0585178	0.734729	0.643452	0.00353846	0.054685	0.969284	0.258219	0.0104884	0.00204102	0.0267842	0.0370691	0.17823	0.00797445	0.575796	0.246064	0.549004	0.298453	0.0344092	0.111336	0.198237	0.0765341	0.000224973	0.000540969	0.0296541	0.482807	0.0119566	0.558495	0.072539	0.426034	0.0451906
		EUR	Enrichment	NA	2.2109	4.40982	4.74469	3.64263	1.71019	2.94289	NA	1.88701	NA	4.11754	5.10578	4.86355	NA	NA	4.4449	4.16903	4.89281	5.06536	4.15368	0.831807	0.886345	3.92281	3.11972	NA	5.22654	3.87945	NA	3.2729	4.03141	5.22654	2.13565	2.04566	4.44414
			SE	NA	0.948261	1.0575	1.07527	1.48509	1.50109	0.892261	NA	0.432406	NA	0.521099	1.12174	1.05864	NA	NA	1.17169	0.859314	0.767672	1.15758	0.6501	0.831568	0.670378	0.528984	0.841055	NA	0.975449	0.609593	NA	0.848627	0.640615	0.975449	0.896764	0.982894	1.27538
			p-value	NA	0.20802	0.0016342	0.000679288	0.0839681	0.636196	0.0350933	NA	0.0407588	NA	8.25123e-09	0.000395549	0.000186808	NA	NA	0.00207251	0.000126057	4.12914e-06	0.000201804	2.28529e-06	0.839739	0.865455	4.55577e-07	0.0142033	NA	3.87599e-05	8.37353e-06	NA	0.00828267	5.9267e-06	3.87599e-05	0.210575	0.28717	0.00727476
		EAS-EUR difference	z score	NA	0.858663	0.287577	0.505158	0.323698	0.0626687	-1.13259	NA	1.27621	NA	-1.12237	0.367996	0.178039	NA	NA	-0.33634	0.742552	-1.36424	-1.29467	-0.807477	1.03229	2.00849	-0.500534	0.207027	NA	1.12365	1.09959	NA	-1.34918	0.622392	-1.91586	1.05141	-0.0905714	-0.296452
			p-value	NA	0.390527	0.77367	0.613448	0.746167	0.95003	0.257385	NA	0.20188	NA	0.261704	0.712876	0.858692	NA	NA	0.736614	0.457753	0.172493	0.195434	0.419392	0.301937	0.0445918	0.616699	0.835989	NA	0.261162	0.27151	NA	0.177279	0.533684	0.0553825	0.293069	0.927833	0.766885
FetalDHS_Trynka.bed.flanking.500		EAS	Enrichment	0.950947	0.236021	0.248616	2.16733	0.634423	2.05169	1.66373	-0.0767252	-0.56066	1.75736	2.66499	1.5652	1.84323	0.620082	0.481797	1.38272	1.66381	-0.148585	0.27132	2.45643	0.633158	2.99952	1.57969	0.721662	0.125312	-0.581684	1.6511	-2.33154	2.75983	1.29323	2.97454	1.51306	1.32125	1.33622
			SE	0.647141	0.993831	1.10678	1.05516	0.821211	1.37644	1.15599	0.97277	0.829825	1.41864	0.661356	1.03154	0.668513	0.95655	1.15552	1.10127	0.911362	0.845146	0.660761	1.14506	1.01627	1.03791	0.595507	1.05643	1.06349	0.81318	0.644587	1.59577	1.63052	0.832971	1.31825	1.09965	0.60957	0.839605
			p-value	0.939525	0.43423	0.489533	0.270638	0.655762	0.450788	0.566338	0.276289	0.0501656	0.587238	0.0136026	0.583213	0.199956	0.689118	0.649896	0.726708	0.468887	0.164103	0.263016	0.205902	0.717834	0.0595226	0.331403	0.791969	0.408715	0.0464804	0.306687	0.0257882	0.263638	0.725535	0.130051	0.643727	0.595407	0.689843
		EUR	Enrichment	NA	1.86637	1.82405	2.46345	2.57485	2.03893	1.98403	NA	1.39107	NA	2.12241	2.27177	1.50229	NA	NA	1.34534	2.1973	2.39834	3.17996	1.99203	1.17994	1.41731	2.2767	2.0085	NA	2.29455	2.3157	NA	2.17735	2.41539	2.29455	1.7197	1.85593	2.70082
			SE	NA	0.254872	0.279201	0.296864	0.315094	0.562494	0.252728	NA	0.135563	NA	0.186047	0.265286	0.342361	NA	NA	0.340647	0.234217	0.26529	0.303413	0.206874	0.250073	0.195557	0.166707	0.281164	NA	0.269746	0.172324	NA	0.2894	0.182885	0.269746	0.293959	0.267602	0.358715
			p-value	NA	0.000886764	0.00363722	2.1549e-07	1.52329e-05	0.0408877	0.000105788	NA	0.00441122	NA	1.42814e-08	9.19848e-06	0.141376	NA	NA	0.304849	1.33568e-07	8.69838e-07	7.88385e-10	8.91662e-06	0.470583	0.031123	5.45628e-12	0.00021395	NA	2.31449e-06	2.30652e-11	NA	4.03013e-05	1.75061e-11	2.31449e-06	0.0142843	0.00128928	2.35925e-06
		EAS-EUR difference	z score	NA	-1.58905	-1.3802	-0.270154	-2.20607	0.00858198	-0.270685	NA	-2.3212	NA	0.789755	-0.663372	0.453922	NA	NA	0.0324192	-0.566954	-2.87527	-4.00036	0.399112	-0.52244	1.49806	-1.12712	-1.17712	NA	-3.35714	-0.996073	NA	0.351737	-1.31584	0.505351	-0.181536	-0.803158	-1.49459
			p-value	NA	0.11205	0.167525	0.787042	0.0273789	0.993153	0.786633	NA	0.0202758	NA	0.429671	0.507092	0.649885	NA	NA	0.974138	0.570745	0.00403681	6.32455e-05	0.689811	0.601364	0.134118	0.25969	0.239149	NA	0.000787536	0.319215	NA	0.725035	0.188228	0.613312	0.855947	0.421883	0.135021
H3K27ac_Hnisz.bed		EAS	Enrichment	1.65138	1.82906	1.82491	2.55043	1.80741	2.0123	1.30866	2.01381	1.44408	1.71953	2.06143	1.99029	1.85003	2.20115	2.3021	2.08538	1.96461	1.86724	1.80906	1.93143	1.67278	2.88117	2.08542	1.97399	2.21195	2.05462	1.902	1.32424	1.48891	2.0107	2.16659	2.53256	1.54598	2.09782
			SE	0.126693	0.216508	0.225282	0.194644	0.176838	0.239064	0.22388	0.200933	0.15627	0.249849	0.124596	0.231127	0.148871	0.21778	0.277724	0.213549	0.209442	0.203932	0.168653	0.206822	0.164421	0.244527	0.138235	0.221942	0.240579	0.185017	0.139869	0.294745	0.295113	0.209206	0.291504	0.260685	0.100333	0.166923
			p-value	7.83678e-07	0.000258313	0.000239628	5.18758e-16	6.50212e-07	1.08527e-05	0.172734	1.20719e-06	0.00252383	0.00218845	5.6638e-15	1.44581e-06	6.91918e-09	1.95969e-08	3.66079e-07	4.51741e-08	8.38509e-07	3.01321e-05	2.40379e-06	3.07079e-05	4.74634e-05	1.22244e-18	1.19331e-12	9.5349e-08	1.58686e-07	1.75505e-09	2.96183e-10	0.287087	0.0864279	1.44295e-07	5.14534e-05	1.83119e-10	1.39223e-07	4.44896e-10
		EUR	Enrichment	NA	2.04483	2.01051	2.03432	2.12346	1.82094	2.24658	NA	1.14677	NA	2.02818	2.32407	2.18365	NA	NA	2.12362	2.18563	2.24291	2.37902	2.02063	1.35972	1.11457	1.91017	2.17903	NA	1.85644	1.81201	NA	2.21192	1.88643	1.85644	1.6672	1.49806	2.12631
			SE	NA	0.127988	0.101488	0.109264	0.128575	0.176838	0.112871	NA	0.0504253	NA	0.0618096	0.0996759	0.12232	NA	NA	0.122168	0.101414	0.104215	0.116535	0.0605785	0.0827259	0.0653544	0.077404	0.0968743	NA	0.0912759	0.0679141	NA	0.093056	0.0691728	0.0912759	0.0924307	0.0936356	0.12764
			p-value	NA	1.23418e-12	1.67512e-18	3.02379e-19	6.65787e-10	1.2738e-08	5.83727e-19	NA	0.00409282	NA	4.55528e-41	1.0039e-25	4.36523e-16	NA	NA	3.31265e-15	8.7228e-25	3.26475e-23	6.1397e-17	1.47193e-35	2.75888e-05	0.0804049	5.7466e-24	2.48401e-21	NA	8.6971e-18	7.35773e-23	NA	2.4252e-25	4.15418e-24	8.6971e-18	2.90747e-10	1.50054e-07	1.36928e-14
		EAS-EUR difference	z score	NA	-0.857883	-0.751174	2.31215	-1.4455	0.643555	-3.74083	NA	1.81057	NA	0.239112	-1.32609	-1.73146	NA	NA	-0.155435	-0.949781	-1.64036	-2.78034	-0.413889	1.70085	6.97955	1.10613	-0.846702	NA	0.960626	0.578803	NA	-2.33654	0.563976	1.01535	3.1287	0.349189	-0.135546
			p-value	NA	0.390957	0.452548	0.0207694	0.148318	0.519864	0.000183416	NA	0.0702069	NA	0.811019	0.184808	0.0833702	NA	NA	0.876479	0.342223	0.100931	0.00543023	0.678955	0.0889715	2.96128e-12	0.268671	0.397161	NA	0.33674	0.562722	NA	0.0194631	0.57277	0.309939	0.00175583	0.726948	0.89218
H3K27ac_Hnisz.bed.flanking.500		EAS	Enrichment	2.36527	0.644866	-0.0704247	0.0845384	1.08464	-2.2269	1.57888	-1.2876	1.40427	3.55586	1.75524	-1.12083	3.03634	-0.510632	-0.920368	-0.21873	0.148716	0.932443	3.41426	2.8661	6.50449	-0.0225601	1.14829	3.90502	-0.962236	1.3094	2.51416	-3.1933	-0.61402	0.190748	0.357495	2.06825	-0.527271	1.9181
			SE	1.95742	2.24871	3.19229	2.88493	2.02348	2.97082	3.63225	2.54353	3.30365	3.05394	1.43773	2.69862	1.7432	2.43284	2.91117	2.82513	2.35684	1.98777	1.71338	3.12874	2.37976	3.04102	1.5484	2.71862	2.7851	2.12973	1.66324	4.24651	4.31109	2.06484	2.86111	3.04699	1.19208	2.2087
			p-value	0.483044	0.873776	0.737605	0.751599	0.966386	0.265995	0.871702	0.352039	0.901438	0.402234	0.600079	0.427055	0.243606	0.530615	0.504864	0.66046	0.716634	0.972793	0.157285	0.545864	0.0154719	0.737771	0.923682	0.269203	0.47894	0.883824	0.36148	0.33667	0.702557	0.693316	0.820698	0.726303	0.204322	0.676066
		EUR	Enrichment	NA	2.03121	1.82707	1.8839	1.95657	1.4209	2.15712	NA	1.17674	NA	1.86352	2.2249	2.05238	NA	NA	1.99998	2.04583	2.09381	2.20842	1.8711	1.19324	1.01406	1.79517	2.08468	NA	1.8161	1.72676	NA	2.12689	1.76184	1.8161	1.61124	1.42726	2.05212
			SE	NA	0.0877333	0.0895601	0.0898601	0.0869444	0.136082	0.0820305	NA	0.0568927	NA	0.0645543	0.0940186	0.137898	NA	NA	0.140091	0.0873665	0.092396	0.119873	0.0623867	0.0923582	0.0716428	0.0638383	0.0788742	NA	0.0898238	0.0611767	NA	0.0809309	0.060161	0.0898238	0.0949803	0.0885296	0.119698
			p-value	NA	5.8336e-21	3.47342e-16	8.17882e-16	2.22141e-14	0.00975155	1.47249e-26	NA	0.00250682	NA	2.73081e-32	1.71582e-20	4.19051e-12	NA	NA	4.3022e-11	5.18763e-25	5.82284e-23	2.46962e-22	3.61858e-32	0.0407499	0.844794	1.61211e-24	9.01559e-27	NA	4.22045e-17	1.44339e-22	NA	9.41423e-29	1.7028e-23	4.22045e-17	2.52826e-08	5.14867e-06	1.50925e-14
		EAS-EUR difference	z score	NA	-0.61604	-0.594166	-0.623408	-0.430509	-1.22659	-0.159155	NA	0.0688628	NA	-0.0752365	-1.23904	0.562695	NA	NA	-0.784382	-0.80439	-0.583624	0.702058	0.317955	2.23017	-0.340784	-0.417413	0.669301	NA	-0.237708	0.473092	NA	-0.635668	-0.760559	-0.509552	0.149915	-1.63509	-0.0605904
			p-value	NA	0.537868	0.552401	0.533016	0.666826	0.219976	0.873546	NA	0.945099	NA	0.940027	0.21533	0.573643	NA	NA	0.432816	0.421172	0.559473	0.482643	0.750519	0.0257362	0.733267	0.676377	0.503304	NA	0.812108	0.636148	NA	0.524993	0.44692	0.610365	0.880831	0.102029	0.951685
H3K27ac_PGC2.bed		EAS	Enrichment	1.63101	1.53218	2.64249	4.91445	1.90148	2.51028	1.78696	2.65248	2.08902	1.66395	2.69679	2.79457	2.73205	2.53247	2.53182	2.23107	2.88715	2.42677	2.60012	1.83621	1.68552	5.20375	2.43326	2.54233	1.83112	3.09964	2.59173	1.01369	1.41351	2.76704	2.67765	3.91426	1.82699	2.85561
			SE	0.311428	0.510562	0.544907	0.678472	0.373737	0.594387	0.653868	0.541247	0.37371	0.594598	0.372666	0.509185	0.330829	0.452976	0.510086	0.511973	0.44681	0.496743	0.444242	0.546534	0.418769	0.698424	0.321401	0.610802	0.526532	0.442028	0.304873	0.691915	0.749902	0.420583	0.794372	0.595153	0.366958	0.396785
			p-value	0.0440559	0.304808	0.00151191	6.18958e-10	0.0204215	0.0109039	0.217952	0.00506532	0.00246492	0.268513	4.58501e-05	0.000429709	8.12269e-07	0.000709527	0.0027911	0.0130403	3.43963e-05	0.00414196	0.000177399	0.131611	0.103051	2.83225e-10	2.72014e-05	0.00601091	0.111959	8.38361e-06	9.49253e-07	0.984311	0.584103	1.35762e-05	0.040542	8.12876e-07	0.0241445	3.30739e-06
		EUR	Enrichment	NA	2.68261	2.75587	2.77293	3.51862	2.63476	3.24202	NA	1.35728	NA	2.48587	2.97881	3.0255	NA	NA	2.71609	2.90586	3.28844	3.50841	2.31987	1.39835	1.26144	2.10906	3.41835	NA	2.27235	2.07693	NA	3.47434	2.22013	2.27235	2.34677	1.92471	2.49243
			SE	NA	0.262264	0.275951	0.219844	0.476883	0.457754	0.252258	NA	0.114356	NA	0.170362	0.320601	0.374725	NA	NA	0.382899	0.267804	0.278881	0.309842	0.196512	0.21151	0.162955	0.181528	0.305142	NA	0.240811	0.170058	NA	0.282365	0.183119	0.240811	0.247975	0.228178	0.285447
			p-value	NA	8.46371e-09	2.2711e-09	8.36313e-14	8.25222e-06	0.000506361	3.7018e-15	NA	0.00190013	NA	2.09214e-16	5.88263e-08	2.57883e-07	NA	NA	1.23194e-05	4.53228e-12	4.3272e-13	3.94932e-13	4.69108e-10	0.0606993	0.109586	2.81914e-09	1.89826e-13	NA	2.47231e-07	1.04552e-09	NA	8.7625e-16	2.98517e-10	2.47231e-07	1.76749e-06	4.46541e-05	3.14303e-07
		EAS-EUR difference	z score	NA	-2.00428	-0.18562	3.00269	-2.66905	-0.165927	-2.07617	NA	1.87235	NA	0.514732	-0.306205	-0.587061	NA	NA	-0.758657	-0.0359224	-1.51258	-1.67697	-0.832751	0.6121	5.49695	0.878306	-1.28301	NA	1.64352	1.47467	NA	-2.57186	1.19226	0.488282	2.43116	-0.226151	0.743032
			p-value	NA	0.0450398	0.852743	0.00267607	0.00760651	0.868214	0.0378785	NA	0.061158	NA	0.60674	0.759449	0.557163	NA	NA	0.448057	0.971344	0.130387	0.093548	0.404985	0.540471	3.86422e-08	0.379778	0.199488	NA	0.100275	0.140301	NA	0.0101155	0.233159	0.62535	0.0150504	0.821084	0.457462
H3K27ac_PGC2.bed.flanking.500		EAS	Enrichment	0.466144	2.22075	-0.0730466	-6.13913	2.73809	0.0810842	5.01929	-2.02661	-0.865561	3.34411	-0.559865	-1.33256	0.814122	-0.441864	-0.0010727	3.39433	-2.42111	0.199806	-0.0674413	4.28142	2.62506	-6.48098	-0.560194	1.78165	1.51593	-1.40942	0.96198	0.679956	2.02584	-2.32789	-0.357556	-2.76739	2.60409	-0.459058
			SE	1.36378	2.49562	2.32026	2.28738	1.72425	2.36389	2.5958	2.27406	1.70893	2.50648	1.88346	2.25237	1.52079	1.81829	2.11154	2.0277	1.95062	2.4332	2.0016	2.27095	1.95625	2.33675	1.5335	2.13584	2.41721	1.6604	1.49739	2.94418	3.26255	1.85351	3.21141	2.14587	1.34842	1.61935
			p-value	0.695563	0.622217	0.645007	0.00149892	0.304167	0.696601	0.121239	0.193168	0.262303	0.339632	0.409797	0.305028	0.902431	0.432719	0.638508	0.240583	0.0864337	0.740193	0.58693	0.145548	0.398969	0.00118943	0.310693	0.71398	0.831633	0.159759	0.979632	0.913963	0.750955	0.072048	0.660072	0.0820118	0.230612	0.366267
		EUR	Enrichment	NA	2.47348	2.05181	2.21249	2.7023	2.49069	2.50845	NA	1.25604	NA	2.1707	2.51575	2.4936	NA	NA	2.44297	2.28556	2.46049	2.49845	2.11631	1.11167	1.28085	1.83344	2.26579	NA	2.31657	1.82851	NA	2.36	1.9372	2.31657	1.87616	1.84547	2.47901
			SE	NA	0.188195	0.155544	0.174997	0.193953	0.25661	0.169074	NA	0.0753471	NA	0.11807	0.148755	0.187924	NA	NA	0.189237	0.136555	0.146016	0.132201	0.13042	0.137543	0.103054	0.114367	0.12106	NA	0.129277	0.110113	NA	0.127744	0.109474	0.129277	0.144977	0.14533	0.223289
			p-value	NA	2.35483e-12	9.61795e-10	8.08607e-11	2.25615e-10	1.6428e-07	1.00972e-12	NA	0.000812686	NA	3.17336e-19	7.66151e-18	2.20961e-13	NA	NA	1.15504e-12	9.30658e-18	2.53813e-16	1.42076e-15	6.75645e-15	0.417925	0.00726742	1.71796e-11	2.61583e-17	NA	1.33104e-17	1.21587e-11	NA	2.49914e-18	3.73997e-14	1.33104e-17	1.11223e-07	3.41904e-08	1.19514e-09
		EAS-EUR difference	z score	NA	-0.10098	-0.913734	-3.64054	0.0206289	-1.01338	0.965222	NA	-1.24027	NA	-1.44692	-1.70484	-1.09601	NA	NA	0.467154	-2.40701	-0.927431	-1.27913	0.951824	0.771711	-3.31841	-1.55658	-0.226311	NA	-2.23726	-0.577138	NA	-0.102343	-2.29709	-0.83202	-2.15903	0.559355	-1.79734
			p-value	NA	0.919567	0.360857	0.000272068	0.983542	0.310877	0.334434	NA	0.214874	NA	0.147919	0.0882236	0.273075	NA	NA	0.64039	0.0160836	0.353703	0.20085	0.341186	0.440285	0.00090533	0.119571	0.820959	NA	0.0252691	0.563846	NA	0.918484	0.0216137	0.405397	0.0308478	0.57592	0.0722817
H3K4me1_peaks_Trynka.bed		EAS	Enrichment	0.794048	0.264133	4.35754	3.09701	1.74201	0.218633	3.56393	3.72212	1.3419	2.20781	1.87832	4.82696	2.69882	2.33504	1.82853	2.77778	4.33619	0.372141	1.29572	4.57849	3.19263	2.61231	2.45145	4.70189	2.06966	1.97177	2.7652	2.67169	1.8183	3.38091	2.60046	2.57735	3.35189	3.08532
			SE	0.665991	1.2941	1.37209	1.01591	1.07271	1.32607	1.50632	1.05649	0.92701	1.40275	0.739428	1.35269	0.857122	1.09239	1.25762	1.1717	1.21381	1.42505	1.15466	1.36335	1.30492	1.15976	0.818247	1.13022	1.19147	1.16939	0.895941	1.33067	1.64275	1.10052	2.24909	1.14418	0.638129	1.18979
			p-value	0.756731	0.568409	0.0130196	0.0349431	0.481186	0.552451	0.0846243	0.0125764	0.713653	0.388236	0.222603	0.0022555	0.0471096	0.225832	0.51451	0.119296	0.00384188	0.657007	0.79553	0.00457814	0.0708446	0.157847	0.0741687	0.000829983	0.366413	0.401791	0.0480893	0.216496	0.619452	0.0248923	0.479785	0.177719	0.000307059	0.06351
		EUR	Enrichment	NA	2.22089	2.36254	2.69492	3.14539	3.31276	2.53204	NA	1.8459	NA	3.0901	3.32059	2.40452	NA	NA	2.30727	3.43035	3.81997	3.06883	3.22064	1.36389	2.06693	2.62854	3.25164	NA	3.64879	2.69245	NA	3.27655	2.70414	3.64879	2.20802	2.61145	3.23977
			SE	NA	0.535117	0.749263	0.615738	1.22811	0.91382	0.545212	NA	0.257198	NA	0.427721	0.581708	0.652957	NA	NA	0.681706	0.596223	0.546768	0.838791	0.515556	0.522131	0.383129	0.373641	0.599055	NA	0.461545	0.389349	NA	0.620647	0.39938	0.461545	0.551458	0.583573	0.726452
			p-value	NA	0.0241515	0.0657546	0.00355221	0.0838943	0.00667221	0.00508642	NA	0.00108312	NA	1.24588e-06	0.000130552	0.0280753	NA	NA	0.0473025	8.22139e-05	4.81603e-07	0.00898479	3.13446e-05	0.484788	0.00584548	1.59268e-05	0.000178185	NA	2.65761e-08	1.50554e-05	NA	0.000238259	2.32652e-05	2.65761e-08	0.0273395	0.00546061	0.00187298
		EAS-EUR difference	z score	NA	-1.39732	1.27612	0.338472	-0.860637	-1.92129	0.64415	NA	-0.523888	NA	-1.41857	1.02303	0.27314	NA	NA	0.347087	0.669834	-2.25889	-1.2424	0.931587	1.30112	0.446519	-0.196871	1.13375	NA	-1.33396	0.0744807	NA	-0.830406	0.578066	-0.456597	0.290781	0.85627	-0.1108
			p-value	NA	0.162318	0.201914	0.735008	0.389438	0.0546954	0.519478	NA	0.600356	NA	0.156024	0.306294	0.784746	NA	NA	0.728526	0.502963	0.0238905	0.214089	0.35155	0.193216	0.655222	0.843929	0.2569	NA	0.182218	0.940628	NA	0.406309	0.56322	0.64796	0.771219	0.391849	0.911775
H3K4me1_Trynka.bed		EAS	Enrichment	1.83811	1.83234	2.34115	2.79747	2.01799	1.53175	1.22604	2.27485	1.39808	2.18734	1.72427	1.83689	1.70977	2.31046	2.31851	1.62194	1.80014	1.9397	1.94483	2.59859	2.28893	3.05239	1.92955	1.66847	1.6054	2.10605	1.83223	0.936292	1.60986	1.73197	2.38262	2.86687	1.70504	2.30722
			SE	0.236099	0.461064	0.429989	0.401133	0.322937	0.480505	0.411219	0.33974	0.299091	0.482069	0.214118	0.356861	0.255274	0.414658	0.474843	0.400145	0.314797	0.360941	0.326228	0.413361	0.431038	0.448605	0.258311	0.387513	0.375903	0.332491	0.250933	0.548034	0.612082	0.279763	0.518224	0.429081	0.196017	0.333936
			p-value	0.000485677	0.0745267	0.00334238	8.87756e-07	0.00193255	0.243492	0.587819	0.000197289	0.185038	0.0101759	0.000759936	0.0164863	0.00568284	0.00173375	0.00684156	0.127729	0.0101097	0.0100266	0.00469035	9.24871e-05	0.00105396	1.94604e-07	0.000285556	0.0716309	0.107531	0.000661895	0.000876307	0.907157	0.324798	0.00808291	0.0140651	1.24346e-05	0.000421445	8.59699e-05
		EUR	Enrichment	NA	1.98576	2.27348	2.37884	2.64236	1.35233	1.90913	NA	1.17435	NA	2.17248	2.23021	1.94454	NA	NA	1.96829	2.2094	2.26115	2.75727	2.19014	1.24609	1.14289	1.85968	2.26923	NA	1.76419	1.77986	NA	2.26075	1.73009	1.76419	1.87082	1.40515	1.76861
			SE	NA	0.193576	0.279645	0.260109	0.231129	0.235622	0.224229	NA	0.0965061	NA	0.0957125	0.194614	0.227599	NA	NA	0.229554	0.153604	0.172479	0.222781	0.11232	0.17173	0.143646	0.127953	0.18958	NA	0.194398	0.126896	NA	0.21602	0.120439	0.194398	0.242335	0.1803	0.195924
			p-value	NA	5.17322e-06	7.21426e-06	1.33003e-07	1.33719e-08	0.105132	0.00014075	NA	0.0698717	NA	1.58284e-24	2.73884e-08	3.73276e-05	NA	NA	2.52127e-05	4.10545e-14	5.89783e-12	2.27284e-09	5.57715e-17	0.155447	0.319484	1.55e-10	6.32077e-10	NA	9.56967e-05	9.92286e-09	NA	1.84723e-08	2.59612e-08	9.56967e-05	0.00020393	0.0252171	0.000175171
		EAS-EUR difference	z score	NA	-0.306802	0.131923	0.875632	-1.57224	0.335267	-1.4584	NA	0.711895	NA	-1.91105	-0.967644	-0.686471	NA	NA	-0.750781	-1.16839	-0.803544	-2.0566	0.953544	2.24756	4.05379	0.242361	-1.39258	NA	0.887622	0.186242	NA	-1.00279	0.0061679	1.11735	2.02126	1.126	1.39115
			p-value	NA	0.758994	0.895045	0.38123	0.115895	0.737423	0.144729	NA	0.47653	NA	0.0559981	0.333222	0.492416	NA	NA	0.452785	0.24265	0.42166	0.0397252	0.340315	0.024604	5.03949e-05	0.808501	0.163748	NA	0.374744	0.852255	NA	0.315964	0.995079	0.263846	0.0432528	0.260166	0.16418
H3K4me1_Trynka.bed.flanking.500		EAS	Enrichment	0.27815	0.78031	-0.458813	-1.58671	0.102321	0.374192	2.69327	0.389871	1.40033	0.580088	0.949894	1.79573	1.7897	-0.136601	0.0568647	0.988469	1.70902	0.119148	-0.0507577	-1.01287	-0.846395	-2.32868	0.403896	1.72258	1.596	0.261765	1.27208	0.436332	1.38897	1.58731	0.228505	-2.13072	0.531693	-0.575173
			SE	0.642365	1.07753	1.07961	1.00257	0.757353	1.13301	1.30076	0.879244	0.736791	1.07176	0.562392	0.936288	0.681295	0.960197	1.11826	1.0759	0.824062	0.871335	0.737003	1.076	1.01661	1.09938	0.601144	0.969918	0.909766	0.73721	0.64865	1.64699	1.70202	0.737204	1.33318	1.01284	0.502663	0.830154
			p-value	0.262262	0.838382	0.178773	0.00476931	0.238497	0.575632	0.175095	0.483715	0.585304	0.69532	0.928363	0.39307	0.245634	0.241764	0.407902	0.991417	0.388817	0.316552	0.160191	0.058458	0.0595299	0.000598267	0.318767	0.462467	0.508943	0.312829	0.674468	0.731461	0.817395	0.426519	0.55579	0.00136842	0.353274	0.0571626
		EUR	Enrichment	NA	1.54744	1.68287	1.59227	1.525	1.5484	1.44952	NA	1.19088	NA	1.35125	1.40873	1.33209	NA	NA	1.37725	1.50254	1.41334	1.40872	1.31479	1.35959	1.19396	1.46287	1.44367	NA	1.53785	1.41817	NA	1.42199	1.42559	1.53785	1.33281	1.36042	1.47535
			SE	NA	0.0608227	0.0906122	0.0786926	0.112944	0.12024	0.0483813	NA	0.0477067	NA	0.053249	0.0574555	0.0761283	NA	NA	0.0762623	0.0625356	0.0593032	0.0857941	0.0567207	0.0735396	0.0564011	0.0563458	0.0549454	NA	0.0673946	0.0575051	NA	0.0570413	0.055136	0.0673946	0.0877009	0.0716723	0.0979362
			p-value	NA	5.1465e-13	1.40873e-12	8.07652e-12	1.68258e-05	1.34238e-06	2.3641e-14	NA	0.000112595	NA	9.20638e-10	2.36636e-10	2.6744e-05	NA	NA	1.31291e-06	3.66629e-14	1.79595e-10	6.11107e-07	1.56127e-07	3.60768e-06	0.000747306	3.65429e-13	2.59831e-11	NA	6.82776e-13	4.49353e-11	NA	4.36708e-10	1.55582e-12	6.82776e-13	0.000155386	1.1134e-06	5.87413e-06
		EAS-EUR difference	z score	NA	-0.710797	-1.9768	-3.1611	-1.85794	-1.03057	0.955513	NA	0.283679	NA	-0.710489	0.412556	0.667527	NA	NA	-0.360454	0.249847	-1.48187	-1.967	-2.16026	-2.16428	-3.2	-1.75391	0.287102	NA	-1.72378	-0.224352	NA	-0.0193893	0.218761	-0.980868	-3.40689	-1.63217	-2.45304
			p-value	NA	0.47721	0.0480639	0.00157174	0.0631774	0.30274	0.339318	NA	0.776657	NA	0.477401	0.679932	0.504436	NA	NA	0.718508	0.802706	0.138375	0.0491828	0.0307527	0.0304429	0.00137427	0.0794451	0.774034	NA	0.0847482	0.822484	NA	0.984531	0.826836	0.326658	0.000657076	0.102645	0.0141655
H3K4me3_peaks_Trynka.bed		EAS	Enrichment	5.22199	5.5677	1.5672	2.69769	7.17202	1.5973	3.45429	1.37869	6.71595	5.6054	5.51154	8.20351	6.65755	1.68392	2.55729	10.1493	7.20972	0.661893	1.79605	8.20189	2.77578	2.19406	5.76656	6.3821	3.85953	2.3753	6.81913	6.14084	-6.13238	5.61326	-2.68406	-1.68211	3.88786	3.98294
			SE	1.91621	3.29785	2.97422	3.3611	2.64209	3.13537	3.38005	2.91445	2.27372	4.25841	1.86841	3.00046	2.0943	3.25997	3.9104	3.43118	2.61267	3.21218	2.56418	3.71608	3.02105	3.71461	1.90602	2.86767	3.21793	2.8546	1.98383	4.07342	4.16025	2.45481	3.76723	3.21274	1.76338	3.09397
			p-value	0.0285238	0.147985	0.848399	0.611846	0.0144222	0.847563	0.464588	0.893951	0.00987618	0.26712	0.0203552	0.0156884	0.0064966	0.834079	0.69063	0.00321247	0.0201111	0.915519	0.753678	0.0378145	0.549639	0.745548	0.00970513	0.0562933	0.371663	0.628325	0.00316384	0.200282	0.0739299	0.0615805	0.327966	0.40255	0.0961955	0.335184
		EUR	Enrichment	NA	2.6077	3.09391	3.82322	-0.345722	-3.97976	1.6966	NA	2.68911	NA	4.53723	2.94365	2.19986	NA	NA	2.84421	4.68147	8.21209	6.75366	3.38487	2.2883	2.22716	4.63671	2.84616	NA	5.3767	4.45492	NA	2.8132	3.95903	5.3767	3.43537	2.79852	4.59828
			SE	NA	1.84567	1.42245	1.29956	2.5759	2.31139	2.44294	NA	0.627367	NA	1.09025	1.66396	2.28749	NA	NA	2.34619	1.52207	1.60746	1.77624	1.22189	1.29199	0.911112	0.804929	2.10863	NA	1.541	0.884474	NA	2.31603	0.912174	1.541	1.55004	1.31331	1.95161
			p-value	NA	0.381564	0.145975	0.031418	0.598867	0.0345171	0.774057	NA	0.00776027	NA	0.00172038	0.243314	0.598238	NA	NA	0.426505	0.0162655	5.68013e-05	0.00113513	0.0533878	0.317617	0.177559	1.44479e-05	0.374173	NA	0.00428207	0.00017051	NA	0.429805	0.00182832	0.00428207	0.119659	0.167472	0.0589662
		EAS-EUR difference	z score	NA	0.783235	-0.463078	-0.312334	2.03734	1.43175	0.421464	NA	1.70724	NA	0.450393	1.53305	1.43731	NA	NA	1.75745	0.836145	-2.10199	-1.58933	1.23141	0.148363	-0.00865468	0.546083	0.993388	NA	-0.925219	1.08846	NA	-1.87874	0.631672	-1.98042	-1.43463	0.495445	-0.168212
			p-value	NA	0.433489	0.643309	0.754787	0.0416159	0.152214	0.673417	NA	0.0877778	NA	0.652427	0.125263	0.150629	NA	NA	0.0788404	0.403073	0.0355546	0.111985	0.218171	0.882056	0.993095	0.585009	0.320521	NA	0.354852	0.276391	NA	0.0602798	0.527601	0.0476563	0.151394	0.620286	0.866416
H3K4me3_Trynka.bed		EAS	Enrichment	2.66761	1.81338	2.70859	4.74549	3.14994	3.28312	3.51761	2.64721	2.54041	2.69182	2.04642	3.99429	3.14992	4.942	5.4873	2.0569	3.69101	3.29272	2.90239	2.74194	2.2829	5.83969	2.99218	4.6952	3.74895	5.36844	3.2055	1.92343	0.866003	3.44846	1.2895	4.32876	2.57343	3.81759
			SE	0.525258	0.93761	1.60922	0.844172	0.882654	0.913101	1.12573	0.759409	0.716536	1.19999	0.576736	1.035	0.622635	1.16571	1.4792	0.831953	0.894203	1.04715	0.81436	0.937702	0.871558	1.04339	0.611307	1.19997	1.2099	0.957922	0.616222	1.2535	1.30615	0.850105	1.16649	1.39223	0.501793	0.836199
			p-value	0.00136569	0.384799	0.279956	1.33264e-05	0.0131587	0.0133931	0.0239856	0.0276753	0.0264149	0.1432	0.0683713	0.00220734	0.000845755	0.000213118	0.000477177	0.199838	0.00212996	0.0259184	0.0153199	0.0632434	0.144225	9.46247e-07	0.00126699	0.00111691	0.0224116	2.46377e-06	0.000373031	0.46217	0.917955	0.00364424	0.801596	0.0123213	0.0017238	0.000731584
		EUR	Enrichment	NA	3.57502	2.92174	3.65843	3.68621	2.80942	4.29956	NA	1.68201	NA	3.90636	5.14256	4.72427	NA	NA	4.81445	4.34398	4.67344	5.16905	3.80587	2.22374	1.0454	2.48928	3.92698	NA	3.24548	2.66884	NA	4.26578	2.97522	3.24548	2.74605	2.27809	3.54572
			SE	NA	0.811793	0.568928	0.569785	0.622497	0.685444	0.720369	NA	0.211695	NA	0.443085	0.507265	0.670547	NA	NA	0.689525	0.575216	0.558687	0.696476	0.515805	0.43577	0.308933	0.277066	0.654899	NA	0.503374	0.3385	NA	0.638571	0.364653	0.503374	0.515228	0.423011	0.546304
			p-value	NA	0.0017119	0.000545235	5.54749e-06	6.79902e-05	0.00697048	1.46397e-05	NA	0.00135622	NA	3.58771e-10	8.36538e-13	8.10398e-08	NA	NA	8.42537e-08	1.47834e-08	1.57871e-08	1.46298e-10	1.08874e-07	0.00453071	0.88304	3.10273e-07	1.03272e-05	NA	1.65895e-05	2.62343e-06	NA	3.0275e-07	2.92129e-07	1.65895e-05	0.00117949	0.00279156	1.25979e-06
		EAS-EUR difference	z score	NA	-1.42044	-0.124877	1.06735	-0.496507	0.414892	-0.585076	NA	1.1489	NA	-2.55736	-0.996226	-1.72052	NA	NA	-2.55198	-0.614136	-1.16333	-2.11527	-0.994137	0.0607208	4.40584	0.749294	0.561953	NA	1.96184	0.763293	NA	-2.33839	0.511604	-1.53958	1.06615	0.450002	0.27218
			p-value	NA	0.155481	0.900621	0.285815	0.619537	0.678221	0.558496	NA	0.250598	NA	0.0105469	0.319141	0.0853382	NA	NA	0.0107112	0.539125	0.244696	0.0344069	0.320156	0.951582	1.05374e-05	0.45368	0.574148	NA	0.0497814	0.445289	NA	0.019367	0.608928	0.123662	0.286355	0.652709	0.785484
H3K4me3_Trynka.bed.flanking.500		EAS	Enrichment	0.507533	1.92811	2.59843	0.328185	0.722019	0.201802	0.87796	2.62174	0.0343866	1.37972	3.97915	2.03488	1.99853	-0.165546	-0.739949	2.18411	1.69483	0.113986	1.21948	1.10221	0.382656	-0.712463	1.66184	-0.7658	-0.630098	-0.376158	1.60063	1.83251	1.2799	1.10842	4.11674	1.11833	1.32506	-0.270232
			SE	0.730773	1.24695	1.6407	1.19681	1.14779	1.28251	1.52441	1.01269	1.05299	1.55573	0.797372	1.36007	0.863599	1.40633	1.76926	1.19082	1.17677	1.19295	0.993421	1.28833	1.18686	1.42828	0.777881	1.38345	1.45773	1.23515	0.808748	1.81841	1.99067	0.996933	2.14994	1.63973	0.752262	1.02714
			p-value	0.498737	0.448466	0.327702	0.576131	0.810098	0.530958	0.936022	0.107135	0.360628	0.808005	0.000223071	0.450354	0.242925	0.39846	0.304071	0.30984	0.55656	0.466559	0.824613	0.936729	0.602944	0.228507	0.390811	0.204703	0.260119	0.274328	0.456922	0.64848	0.887717	0.91313	0.133637	0.942933	0.664024	0.223216
		EUR	Enrichment	NA	2.88106	2.62111	2.37661	3.3248	2.99211	2.75609	NA	1.34502	NA	2.4604	2.91359	2.33465	NA	NA	2.26979	3.18416	2.6226	2.8763	2.36351	1.2159	1.4385	2.33686	2.55424	NA	2.28796	2.23016	NA	2.6188	2.236	2.28796	1.98068	1.81196	3.04182
			SE	NA	0.318051	0.345826	0.272889	0.451839	0.375148	0.270783	NA	0.122843	NA	0.171335	0.24439	0.316179	NA	NA	0.326715	0.259029	0.218528	0.452895	0.192663	0.220772	0.161943	0.179522	0.222617	NA	0.221319	0.173298	NA	0.233395	0.171963	0.221319	0.236537	0.234708	0.338626
			p-value	NA	6.53708e-09	2.54375e-06	2.87049e-07	1.81291e-05	4.96266e-06	1.20971e-09	NA	0.00473963	NA	2.69948e-15	3.13006e-13	2.44961e-05	NA	NA	8.60814e-05	4.30466e-14	4.75317e-12	3.74844e-06	2.07389e-10	0.330826	0.00775074	3.50864e-12	1.32394e-11	NA	8.7323e-09	5.5201e-11	NA	1.47292e-11	4.58793e-11	8.7323e-09	0.000121173	0.000543849	7.94022e-09
		EAS-EUR difference	z score	NA	-0.740523	-0.013523	-1.66875	-2.11004	-2.08816	-1.21305	NA	-1.2363	NA	1.86219	-0.635888	-0.365479	NA	NA	-0.0693914	-1.23603	-2.06844	-1.51753	-0.968251	-0.690219	-1.49639	-0.845536	-2.36934	NA	-2.12311	-0.761118	NA	-0.668015	-1.11459	0.846152	-0.520524	-0.61787	-3.06241
			p-value	NA	0.458983	0.989211	0.0951671	0.0348547	0.036783	0.225112	NA	0.216349	NA	0.0625763	0.52485	0.714754	NA	NA	0.944678	0.216448	0.0385986	0.129132	0.332919	0.490056	0.134552	0.397812	0.0178197	NA	0.0337449	0.446587	NA	0.504124	0.265025	0.397468	0.602698	0.536661	0.00219563
H3K9ac_peaks_Trynka.bed		EAS	Enrichment	1.61631	5.08704	-6.06729	0.0258594	3.19559	-1.38836	0.236026	1.38096	7.54358	2.98244	5.43116	8.34284	5.68732	1.83737	2.4389	-0.064405	6.57285	-1.1081	0.0442668	4.3193	3.45025	-0.96383	2.54699	4.70666	4.5977	1.92785	6.68878	5.31948	5.28498	4.69002	-2.90424	-5.25339	1.7233	3.59787
			SE	1.89332	3.55087	4.36477	3.67075	2.65324	3.13975	3.85183	3.00498	2.43325	4.53781	2.11286	3.50986	2.74341	3.0258	3.58837	3.51101	3.11557	2.69694	2.33327	3.64087	2.84578	4.11091	2.33222	3.50004	3.53511	2.74049	2.67654	4.64623	4.56754	2.69785	6.58792	4.03966	1.32132	2.71065
			p-value	0.744998	0.230963	0.0806005	0.789747	0.401191	0.442749	0.84238	0.897517	0.00493136	0.661962	0.0319465	0.0244796	0.0863394	0.782358	0.688561	0.761335	0.0620948	0.437382	0.681824	0.350208	0.372046	0.632584	0.500438	0.275025	0.306528	0.733983	0.0309077	0.340739	0.33698	0.161866	0.539734	0.113397	0.579767	0.329458
		EUR	Enrichment	NA	1.9981	3.82659	5.09256	-1.48666	0.431513	-0.735461	NA	3.96611	NA	5.02682	5.56251	4.38459	NA	NA	5.13433	4.53982	4.08932	5.44981	5.08783	4.05733	1.25663	5.30691	-2.24507	NA	4.54067	5.1475	NA	-2.31466	4.29511	4.54067	0.414032	3.65214	5.93931
			SE	NA	1.64794	1.92687	1.87184	3.50932	2.03552	2.03542	NA	0.695661	NA	1.13688	2.21457	2.17017	NA	NA	2.10784	1.66423	1.56074	2.53645	1.48444	1.44805	0.929631	1.04917	1.54997	NA	1.7235	1.167	NA	1.68757	1.28003	1.7235	1.47813	1.65933	1.97375
			p-value	NA	0.543173	0.137343	0.0252875	0.476117	0.777338	0.397137	NA	3.38897e-05	NA	0.000430937	0.0447803	0.117105	NA	NA	0.0510353	0.028992	0.0522689	0.0652785	0.0062431	0.0332764	0.782294	6.1344e-05	0.0439566	NA	0.0413045	0.000566641	NA	0.0562198	0.0125577	0.0413045	0.691891	0.111308	0.0107818
		EAS-EUR difference	z score	NA	0.789076	-2.07368	-1.22965	1.06428	-0.486358	0.222994	NA	1.41361	NA	0.168522	0.669942	0.37242	NA	NA	-1.26949	0.575569	-1.66798	-1.56845	-0.195463	-0.190125	-0.526836	-1.07921	1.81608	NA	-0.807075	0.527857	NA	1.56072	0.13225	-1.09329	-1.31751	-0.909339	-0.69829
			p-value	NA	0.430068	0.0381089	0.21883	0.2872	0.626713	0.82354	NA	0.157477	NA	0.866173	0.502895	0.70958	NA	NA	0.204267	0.564906	0.0953189	0.116775	0.845031	0.849211	0.598308	0.280493	0.0693587	NA	0.419623	0.597598	NA	0.118591	0.894786	0.274266	0.187666	0.363171	0.484996
H3K9ac_Trynka.bed		EAS	Enrichment	2.67398	2.04891	3.68596	2.65913	3.9108	1.98192	3.72826	3.05651	4.10194	3.99835	4.13529	5.59554	4.84914	5.82893	6.55032	1.48298	5.01409	2.18093	3.1718	2.99874	2.67758	3.62798	3.90963	5.57653	3.78979	5.13991	4.98783	2.29544	2.27539	4.28852	3.43101	3.65352	3.42312	3.84475
			SE	0.610117	1.17941	1.33562	1.09286	1.05458	1.02081	1.39803	0.85719	0.806081	1.62552	0.738531	1.52378	0.786762	1.29129	1.47781	0.92826	1.35562	1.23115	1.04339	1.1355	0.8939	1.20611	0.791508	1.30807	1.15612	1.30784	0.747192	1.37649	1.43261	1.21595	1.7082	1.19964	0.54154	0.852349
			p-value	0.00682856	0.365894	0.0439085	0.127008	0.00359377	0.332219	0.0393886	0.0151474	2.12717e-05	0.0438445	8.90482e-06	0.000590573	5.17906e-07	5.64948e-05	3.81222e-05	0.604953	0.00170438	0.326091	0.0306077	0.065886	0.0540898	0.0221341	0.000276489	0.000139525	0.0126791	0.000366421	5.29571e-08	0.34881	0.360527	0.00451484	0.133596	0.0172998	1.19863e-05	0.000490045
		EUR	Enrichment	NA	4.18006	4.7028	4.70724	4.72604	4.48802	3.0361	NA	2.06178	NA	3.48929	5.54933	4.27692	NA	NA	4.00212	4.3642	2.63227	4.93527	3.6405	2.65433	1.43655	4.00393	1.65154	NA	5.41487	3.96534	NA	1.75081	4.45183	5.41487	1.33164	3.16826	4.7053
			SE	NA	0.56361	0.621523	0.554236	0.837538	1.17909	0.525175	NA	0.209276	NA	0.401576	0.724766	0.751272	NA	NA	0.768598	0.60452	0.472951	1.05095	0.462018	0.503859	0.289676	0.366589	0.553599	NA	0.658524	0.431374	NA	0.590159	0.474257	0.658524	0.528967	0.610203	0.691696
			p-value	NA	2.72021e-07	7.29389e-09	1.28518e-12	8.90192e-05	0.0035995	5.4412e-05	NA	7.48614e-07	NA	1.81644e-09	4.09369e-08	1.76117e-05	NA	NA	4.89178e-05	5.59082e-09	0.000838607	5.09274e-05	3.32036e-08	0.00100983	0.129184	8.08356e-14	0.232092	NA	2.89443e-09	3.13344e-10	NA	0.196673	3.71927e-11	2.89443e-09	0.531846	0.0006076	2.84938e-08
		EAS-EUR difference	z score	NA	-1.63037	-0.690253	-1.67143	-0.605357	-1.6069	0.463475	NA	2.44975	NA	0.768459	0.0273865	0.526012	NA	NA	-2.0903	0.43784	-0.342214	-1.19078	-0.523505	0.0226542	1.7667	-0.108105	2.76331	NA	-0.187777	1.18512	NA	0.338569	-0.125128	-1.08364	1.77096	0.312377	-0.783952
			p-value	NA	0.103023	0.490035	0.094637	0.544942	0.108077	0.643024	NA	0.0142957	NA	0.442215	0.978151	0.59888	NA	NA	0.036591	0.661502	0.73219	0.233738	0.600623	0.981926	0.0772783	0.913913	0.00572192	NA	0.851052	0.235969	NA	0.734935	0.900423	0.278526	0.0765679	0.754754	0.433068
H3K9ac_Trynka.bed.flanking.500		EAS	Enrichment	1.8487	3.3645	1.58943	2.23458	0.238	1.32571	-0.873352	1.9028	-0.36596	1.06567	1.51319	1.29179	0.962608	-0.453272	-1.20575	3.20544	1.56567	1.6794	0.317427	-1.00365	-0.286708	1.8358	0.547943	-1.02265	0.8134	0.391724	0.15958	1.72632	-1.05397	1.5517	2.79209	1.74841	-0.579451	-0.954737
			SE	0.938638	1.99774	1.71881	1.58688	1.41406	1.49743	1.7875	1.46315	1.27609	2.08033	0.901907	1.8621	1.05709	1.49359	1.73495	1.56131	1.75459	1.57165	1.32558	1.55528	1.32352	1.69759	1.02432	1.81727	1.67618	1.44193	1.0371	2.04715	2.37369	1.59449	2.96906	1.45285	0.742313	1.10388
			p-value	0.360352	0.233526	0.725043	0.432948	0.585264	0.826674	0.281387	0.535448	0.281579	0.974741	0.571131	0.874608	0.971757	0.323108	0.19502	0.143987	0.746649	0.664457	0.604798	0.181615	0.335002	0.621926	0.657916	0.265337	0.911147	0.668103	0.413542	0.721466	0.371145	0.729597	0.539672	0.604751	0.038078	0.084802
		EUR	Enrichment	NA	3.30527	3.66913	3.29227	4.20279	2.67776	2.58724	NA	1.47733	NA	2.34708	3.04591	2.64644	NA	NA	2.65959	2.97546	2.67795	2.31999	2.30465	1.32333	1.42553	2.36116	1.86035	NA	2.6121	2.23046	NA	1.95665	2.34316	2.6121	1.61529	2.10237	4.09623
			SE	NA	0.321003	0.316085	0.256722	0.563826	0.395414	0.304537	NA	0.117852	NA	0.214961	0.305537	0.390755	NA	NA	0.356886	0.300186	0.272949	0.434405	0.237355	0.231399	0.148579	0.164715	0.335644	NA	0.19314	0.163542	NA	0.357108	0.165475	0.19314	0.259495	0.244848	0.379616
			p-value	NA	1.34297e-12	5.12737e-14	7.14802e-17	1.72969e-06	0.000592498	8.44088e-07	NA	5.55233e-05	NA	2.23388e-09	8.41976e-09	4.1654e-05	NA	NA	6.76256e-06	2.1878e-10	2.76709e-08	0.00156372	2.21785e-07	0.166613	0.00516742	4.54778e-14	0.00932538	NA	1.30118e-14	6.12946e-12	NA	0.00714529	2.29845e-13	1.30118e-14	0.018948	7.81326e-06	3.61362e-15
		EAS-EUR difference	z score	NA	0.0292739	-1.19001	-0.657965	-2.60444	-0.872994	-1.9085	NA	-1.43837	NA	-0.899392	-0.929582	-1.49408	NA	NA	0.340817	-0.791979	-0.62598	-1.43559	-2.1028	-1.19831	0.240762	-1.74772	-1.56006	NA	-1.52624	-1.97242	NA	-1.25421	-0.49372	0.0604943	0.0902021	-3.43096	-4.32695
			p-value	NA	0.976646	0.234041	0.510561	0.00920238	0.382667	0.0563267	NA	0.15033	NA	0.368444	0.352588	0.135154	NA	NA	0.733241	0.428373	0.531328	0.151119	0.0354836	0.230796	0.80974	0.0805129	0.118747	NA	0.126951	0.0485617	NA	0.209765	0.621504	0.951762	0.928127	0.000601447	1.51191e-05
Intron_UCSC.bed		EAS	Enrichment	1.04838	1.37883	1.05803	1.25662	1.27228	0.627452	1.11621	1.42456	1.37887	1.4148	1.31361	1.24268	1.38644	1.27955	1.28758	0.939517	1.25407	1.35094	1.40685	1.18061	1.31433	1.36656	1.37791	1.43586	1.36754	1.38054	1.38601	1.27161	1.256	1.28949	1.03998	1.24052	1.24781	1.27245
			SE	0.0994507	0.168538	0.215059	0.159825	0.134496	0.178063	0.184785	0.147867	0.147463	0.203168	0.109546	0.156456	0.128615	0.146509	0.185949	0.150503	0.151265	0.151783	0.120405	0.164074	0.148939	0.176125	0.119059	0.167717	0.161014	0.121764	0.122247	0.250038	0.224246	0.135725	0.277655	0.19632	0.0875703	0.142752
			p-value	0.62657	0.0236386	0.787463	0.105711	0.0452747	0.0360889	0.531123	0.00487627	0.00746408	0.0385668	0.00376534	0.11198	0.00318193	0.0590924	0.117752	0.688202	0.0788508	0.0184753	0.000850539	0.260125	0.0335144	0.0361876	0.00104659	0.00889014	0.0181129	0.00234566	0.00196287	0.273113	0.236364	0.0243712	0.881128	0.229792	0.00626365	0.0507827
		EUR	Enrichment	NA	1.18567	1.32873	1.32626	1.26889	1.31401	1.21152	NA	1.14708	NA	1.18273	1.28106	1.43286	NA	NA	1.41249	1.38208	1.20729	1.19735	1.15655	1.11519	1.04808	1.20689	1.13446	NA	1.25835	1.21406	NA	1.16498	1.21346	1.25835	1.21029	1.24707	1.24811
			SE	NA	0.11168	0.0910692	0.0994431	0.149647	0.124675	0.0948109	NA	0.0369295	NA	0.0610743	0.10298	0.132934	NA	NA	0.1358	0.0954586	0.0902102	0.10289	0.0675862	0.0748144	0.0553134	0.0514344	0.0737618	NA	0.0796438	0.0541592	NA	0.073752	0.0563938	0.0796438	0.0760016	0.0748373	0.118322
			p-value	NA	0.0843258	0.000382733	0.00171029	0.0648795	0.0076285	0.0245303	NA	7.32073e-05	NA	0.00210906	0.00702763	0.00102197	NA	NA	0.00213236	6.3778e-05	0.0160934	0.0445106	0.0176935	0.126733	0.384907	0.000104269	0.0651461	NA	0.00118886	0.000158685	NA	0.0252125	0.000276461	0.00118886	0.00488205	0.00137707	0.0352424
		EAS-EUR difference	z score	NA	0.955375	-1.1591	-0.369951	0.0168886	-3.15845	-0.458893	NA	1.52479	NA	1.04347	-0.204901	-0.250967	NA	NA	-2.33321	-0.715635	0.813569	1.32282	0.135584	1.19478	1.72517	1.31867	1.64503	NA	0.839813	1.286	NA	0.385579	0.517265	-0.755977	0.143562	0.00642686	0.131282
			p-value	NA	0.339388	0.246417	0.711419	0.986526	0.00158612	0.646311	NA	0.127312	NA	0.296728	0.837649	0.80184	NA	NA	0.019637	0.474217	0.415892	0.185894	0.89215	0.232174	0.0844969	0.187281	0.0999645	NA	0.401013	0.198443	NA	0.699808	0.604971	0.449663	0.885847	0.994872	0.895552
Intron_UCSC.bed.flanking.500		EAS	Enrichment	8.04555	7.15544	18.211	12.0883	7.32331	15.9954	6.8238	5.99665	0.537651	6.22427	3.6442	6.80566	4.67278	11.3722	10.8775	12.1105	4.90411	4.11531	1.25623	0.0349101	-0.170316	11.119	8.08236	0.0538362	5.16438	10.5745	4.81301	-7.2598	7.69956	3.60076	17.541	17.3849	2.34306	4.38309
			SE	4.0776	5.69361	16.1489	5.93171	5.06391	8.1201	7.5675	5.86643	5.63964	7.84935	4.26381	5.76024	5.61992	6.90138	8.28587	6.40669	5.35837	6.74592	5.44106	6.88944	5.49282	7.21907	4.82507	6.02442	5.74538	5.52587	5.26127	7.2546	8.62563	4.76633	9.98209	13.4107	3.97342	5.73964
			p-value	0.0857333	0.283378	0.285315	0.0597237	0.210218	0.0594628	0.436754	0.378243	0.93459	0.501741	0.532024	0.318575	0.511373	0.115556	0.215852	0.0760721	0.473095	0.64066	0.962236	0.888305	0.831775	0.147914	0.147408	0.874358	0.466444	0.0725655	0.465318	0.225302	0.435432	0.589632	0.0842288	0.208015	0.734935	0.55255
		EUR	Enrichment	NA	1.51761	1.62627	1.56874	1.46075	1.45492	1.48103	NA	1.2356	NA	1.38774	1.50852	1.62331	NA	NA	1.62848	1.51865	1.45079	1.38559	1.41044	1.12691	1.06452	1.27447	1.38048	NA	1.42704	1.24913	NA	1.41004	1.26199	1.42704	1.15112	1.22287	1.4409
			SE	NA	0.0902471	0.0902507	0.0813311	0.113953	0.133385	0.0800654	NA	0.036957	NA	0.0414244	0.0605416	0.108596	NA	NA	0.11155	0.067635	0.0623221	0.106067	0.0479208	0.0647121	0.0449258	0.0498559	0.0683181	NA	0.0665713	0.0518184	NA	0.072851	0.0506001	0.0665713	0.0584822	0.0543039	0.0835413
			p-value	NA	5.94705e-08	7.99328e-12	4.599e-10	4.60203e-05	7.55688e-06	6.0063e-10	NA	6.77591e-10	NA	1.51493e-17	1.71738e-14	4.19388e-08	NA	NA	4.44854e-08	1.37035e-13	2.29981e-10	3.97381e-05	6.06078e-15	0.0483504	0.150884	1.12147e-07	1.03895e-08	NA	4.24345e-10	3.02284e-06	NA	6.78885e-09	5.85655e-07	4.24345e-10	0.00795209	0.000111209	3.54788e-07
		EAS-EUR difference	z score	NA	0.99008	1.02697	1.77328	1.15742	1.79044	0.705976	NA	-0.123756	NA	0.529188	0.919553	0.542516	NA	NA	1.63586	0.631758	0.394965	-0.0237699	-0.199653	-0.236151	1.39274	1.41086	-0.220196	NA	1.65527	0.677348	NA	0.72914	0.490657	1.61425	1.2105	0.281893	0.512553
			p-value	NA	0.322135	0.304435	0.0761826	0.2471	0.0733832	0.480203	NA	0.901509	NA	0.596675	0.357807	0.587463	NA	NA	0.10187	0.527545	0.692868	0.981036	0.841752	0.813316	0.163699	0.158285	0.825718	NA	0.0978694	0.498185	NA	0.465916	0.623669	0.106472	0.226089	0.778026	0.608264
PromoterFlanking_Hoffman.bed		EAS	Enrichment	6.9274	6.01899	-16.9007	-3.44372	3.58488	-1.73209	-6.63446	-1.01929	0.712391	-8.96602	-4.21519	7.255	-0.552394	3.36388	4.46163	9.46098	4.91852	-1.54482	0.332986	-3.79958	-5.38022	-3.69245	2.3477	-0.978593	-0.154941	4.12527	-4.00532	-7.5381	-9.45911	2.02262	-7.02213	-10.5703	-0.744482	5.30079
			SE	3.83075	8.12091	8.77158	7.47946	5.46804	7.30366	7.67007	5.21304	5.81928	7.87799	3.20668	7.34596	4.258	5.75211	6.33738	7.14117	5.9963	7.2898	5.58227	6.52882	6.15843	8.49796	4.70134	5.95301	6.29717	5.5875	4.27576	8.43386	10.296	5.07544	9.78228	7.97072	3.439	5.56837
			p-value	0.125491	0.530718	0.0399796	0.555905	0.634538	0.700892	0.323522	0.698976	0.960534	0.192173	0.117522	0.386831	0.715418	0.681846	0.585846	0.222336	0.510321	0.72691	0.9048	0.458391	0.296176	0.585355	0.772154	0.739965	0.854314	0.57978	0.240766	0.312934	0.298282	0.839621	0.397552	0.154448	0.610309	0.441951
		EUR	Enrichment	NA	-1.17039	-2.14546	-2.4307	3.96687	-2.42832	0.182094	NA	2.34872	NA	1.61219	2.29162	11.1218	NA	NA	9.47163	10.3633	3.50444	3.65005	1.27726	3.20597	-0.109659	0.623188	-1.46257	NA	-0.777311	1.02614	NA	-2.59316	0.701408	-0.777311	2.35066	-1.07662	1.3927
			SE	NA	2.94385	3.70307	3.36314	4.51073	3.7136	5.49486	NA	1.45404	NA	2.46725	3.34897	4.17674	NA	NA	4.36938	3.78779	3.96729	3.16436	2.65341	2.99007	2.15757	2.14755	5.13257	NA	2.9669	2.18301	NA	4.78163	2.00158	2.9669	3.0193	2.4388	3.19233
			p-value	NA	0.459082	0.388484	0.298776	0.50611	0.353312	0.878092	NA	0.354466	NA	0.804149	0.699673	0.0171224	NA	NA	0.0514196	0.0176554	0.522323	0.403828	0.916666	0.461081	0.607193	0.860372	0.620026	NA	0.547117	0.99044	NA	0.440787	0.881179	0.547117	0.6549	0.394295	0.902175
		EAS-EUR difference	z score	NA	0.832295	-1.54973	-0.123527	-0.0538885	0.0849719	-0.722458	NA	-0.272803	NA	-1.44028	0.614787	-1.95727	NA	NA	-0.00127187	-0.767681	-0.608387	-0.516937	-0.720384	-1.2542	-0.408641	0.33365	0.0615738	NA	0.774947	-1.04805	NA	-0.604814	0.242163	-0.610902	-1.51594	0.0787805	0.608876
			p-value	NA	0.405243	0.121207	0.90169	0.957024	0.932284	0.470013	NA	0.785004	NA	0.149787	0.538695	0.0503152	NA	NA	0.998985	0.442677	0.542931	0.6052	0.471289	0.209768	0.682803	0.738644	0.950902	NA	0.438371	0.294617	NA	0.545302	0.808654	0.541265	0.129535	0.937207	0.542607
PromoterFlanking_Hoffman.bed.flanking.500		EAS	Enrichment	-3.82366	0.312151	7.42674	4.71253	1.36367	0.90186	8.91142	-0.00762583	4.26389	8.54076	3.68554	-0.590734	1.59867	-6.28926	-5.7323	0.774949	0.61098	3.76854	1.95924	4.87637	0.530478	5.53183	1.10635	3.25136	-3.15829	-2.36399	2.7688	5.88014	5.19046	-0.145138	2.00704	3.78874	4.20893	1.87811
			SE	1.86637	3.48896	5.30451	3.69159	2.85468	3.34184	4.30733	2.95222	2.59112	4.16988	1.96046	3.05599	2.4934	3.50468	4.05295	2.99768	2.861	3.6115	2.85953	3.28204	3.03109	3.567	2.16797	3.52698	3.49263	3.13678	2.38112	4.75048	5.33152	2.66866	5.83713	3.87621	1.81288	2.79082
			p-value	0.0109421	0.843297	0.216616	0.314288	0.898373	0.976562	0.0460399	0.726951	0.207751	0.0618757	0.168831	0.603604	0.809522	0.0424459	0.102336	0.940083	0.891682	0.43758	0.735865	0.225673	0.876182	0.193537	0.960502	0.52468	0.227261	0.288352	0.457607	0.291077	0.427202	0.668046	0.858315	0.462436	0.0787004	0.75174
		EUR	Enrichment	NA	0.292588	4.02191	3.20199	4.12423	1.15919	2.09288	NA	1.56051	NA	2.69652	3.58021	2.60561	NA	NA	3.17163	2.5972	3.78241	1.5725	2.98774	0.454973	1.46819	1.32968	1.7302	NA	1.39	1.28265	NA	2.32923	0.588467	1.39	-0.244613	-0.906852	3.05293
			SE	NA	1.21752	1.64595	1.39049	2.90596	1.58666	1.8697	NA	0.440618	NA	0.736129	1.06856	1.17171	NA	NA	1.24557	1.04379	1.06824	1.35814	0.820051	0.932438	0.655246	0.694877	1.77774	NA	0.898743	0.707584	NA	1.6475	0.739589	0.898743	1.2153	0.944934	1.14648
			p-value	NA	0.562003	0.0660035	0.11502	0.283462	0.920293	0.556618	NA	0.20411	NA	0.0223626	0.0139086	0.17442	NA	NA	0.0842198	0.126314	0.00926696	0.667206	0.0183333	0.559089	0.473798	0.634302	0.678565	NA	0.663388	0.689183	NA	0.417874	0.576654	0.663388	0.295489	0.0439196	0.0758505
		EAS-EUR difference	z score	NA	0.00529405	0.61304	0.38292	-0.677678	-0.0695606	1.4521	NA	1.02856	NA	0.472286	-1.28835	-0.365498	NA	NA	-0.738313	-0.652191	-0.00368322	0.122166	0.55828	0.023809	1.12048	-0.0980984	0.385136	NA	-1.15047	0.598282	NA	0.512739	-0.264911	0.104479	0.992885	2.50238	-0.389382
			p-value	NA	0.995776	0.53985	0.701779	0.497976	0.944543	0.146473	NA	0.303687	NA	0.636723	0.197622	0.71474	NA	NA	0.460324	0.514278	0.997061	0.902767	0.576653	0.981005	0.262508	0.921854	0.700137	NA	0.249948	0.549652	NA	0.608134	0.791078	0.916789	0.320766	0.0123361	0.696994
Promoter_UCSC.bed		EAS	Enrichment	1.65412	5.50106	3.80017	4.89389	4.45249	3.00031	0.158601	2.57594	1.03406	2.76251	3.42698	5.12947	2.92711	3.94903	3.1051	0.459456	5.75801	5.10996	5.05621	5.19347	2.10006	5.26242	4.862	7.94601	4.66521	6.3017	2.91595	-1.08987	1.51096	5.96304	2.1515	3.99274	2.21972	5.61408
			SE	1.07347	2.72583	2.31227	2.07001	1.95174	2.10557	2.23299	1.54952	1.33562	2.56055	1.13047	1.8264	1.43978	1.95101	2.11108	1.69997	1.71437	2.01829	1.68257	1.8461	1.9328	2.90922	1.40614	2.79614	1.73877	1.82506	1.3126	2.31136	2.58724	1.57484	3.22274	2.82911	0.90618	1.81874
			p-value	0.540759	0.0930997	0.226481	0.0548517	0.0749004	0.333417	0.706027	0.312176	0.979673	0.49008	0.0290597	0.0212378	0.188974	0.129904	0.317073	0.749695	0.00729525	0.0374958	0.0162166	0.0211217	0.566993	0.131048	0.00615637	0.0120395	0.0387976	0.00288866	0.153804	0.348045	0.84365	0.00244554	0.713767	0.275331	0.171207	0.00891916
		EUR	Enrichment	NA	4.22594	4.62219	4.68272	4.08309	1.53674	4.90696	NA	1.57329	NA	3.15233	5.5532	7.01811	NA	NA	6.04721	5.67322	3.53338	4.82406	3.21633	1.70701	1.28297	2.50697	5.00342	NA	1.96661	2.94128	NA	4.66427	3.27119	1.96661	1.78481	1.91275	3.01553
			SE	NA	1.1376	1.14567	1.10238	1.42936	1.3911	1.93593	NA	0.457169	NA	0.618901	1.11381	1.42494	NA	NA	1.30353	0.964969	0.748414	1.07367	0.721434	0.888249	0.581398	0.579169	1.34852	NA	0.770271	0.649472	NA	1.21169	0.677664	0.770271	0.870845	0.724603	1.34119
			p-value	NA	0.0047465	0.00200367	0.00120452	0.0347606	0.697243	0.0539179	NA	0.207927	NA	0.000649996	8.35283e-05	3.92876e-05	NA	NA	0.000136769	4.47628e-06	0.00141602	0.000242165	0.00272073	0.42971	0.626316	0.0114774	0.00474081	NA	0.207229	0.00408162	NA	0.00360518	0.00129091	0.207229	0.371046	0.211318	0.13567
		EAS-EUR difference	z score	NA	0.431707	-0.318545	0.0900415	0.152697	0.579951	-1.6067	NA	-0.38197	NA	0.213101	-0.198078	-2.01956	NA	NA	-2.6084	0.0430958	0.732409	0.116312	0.997515	0.184777	1.34135	1.5486	0.947898	NA	2.18839	-0.0172982	NA	-1.10375	1.5701	0.0557989	0.745894	0.264568	1.14991
			p-value	NA	0.665954	0.750072	0.928254	0.878637	0.561948	0.10812	NA	0.702484	NA	0.831248	0.842984	0.0434287	NA	NA	0.00909671	0.965625	0.463919	0.907405	0.318514	0.853404	0.179807	0.121477	0.343181	NA	0.0286409	0.986199	NA	0.269703	0.116392	0.955502	0.455731	0.791342	0.25018
Promoter_UCSC.bed.flanking.500		EAS	Enrichment	0.0840402	-0.20668	6.72464	6.04158	1.82946	2.99161	12.6663	1.84352	5.04204	5.51164	-4.06245	-5.08022	4.71516	0.938878	4.75119	15.0743	-9.85604	-2.85563	-2.96438	-7.5081	7.18555	3.74349	3.43844	-6.91947	-7.7958	-2.84535	2.69189	17.1623	-7.46266	-12.6286	4.60883	2.80353	0.231873	1.57955
			SE	4.06038	6.97432	7.70217	6.78607	5.99924	7.68714	8.37253	5.52491	5.08092	9.20186	4.19333	6.13918	5.30524	6.90984	7.69118	6.99683	5.5797	5.47532	5.2919	5.99612	7.57142	8.53561	4.88522	7.41312	6.1166	6.04595	4.80905	9.6117	9.64289	5.37765	12.1423	7.92509	3.1687	6.35674
			p-value	0.821572	0.860314	0.443052	0.456723	0.889768	0.796259	0.17351	0.877548	0.423231	0.621397	0.232794	0.329306	0.4816	0.992951	0.624007	0.0339797	0.06346	0.482961	0.455424	0.157822	0.411079	0.749761	0.617253	0.281594	0.153899	0.515602	0.724587	0.0868912	0.373425	0.0146984	0.765282	0.821975	0.807698	0.927435
		EUR	Enrichment	NA	3.23043	4.19727	3.51332	2.74451	3.58273	3.97765	NA	1.50451	NA	2.73402	4.22154	4.91722	NA	NA	4.70318	4.66544	3.02872	3.96081	3.03325	2.1309	1.73916	2.31694	3.83296	NA	2.51538	2.54367	NA	3.74373	2.58769	2.51538	1.92943	2.21324	1.74917
			SE	NA	0.554788	0.655329	0.588621	0.825065	0.899413	1.00505	NA	0.263806	NA	0.430196	0.646629	0.956599	NA	NA	0.983825	0.747045	0.611178	0.858595	0.464785	0.461716	0.405719	0.373968	0.983745	NA	0.497047	0.388816	NA	0.906714	0.433015	0.497047	0.520097	0.505872	0.753004
			p-value	NA	0.000154366	2.45494e-06	3.33138e-05	0.0395848	0.00235223	0.00633904	NA	0.0559155	NA	8.70917e-05	2.11792e-06	5.64057e-05	NA	NA	0.000151785	9.01832e-06	0.00147086	0.000262287	3.67587e-05	0.0168567	0.0678267	0.000701455	0.00597613	NA	0.00235195	0.000188472	NA	0.00340227	0.000466933	0.00235195	0.0718957	0.0177622	0.320213
		EAS-EUR difference	z score	NA	-0.491272	0.326956	0.371173	-0.151105	-0.0763753	1.03036	NA	0.6953	NA	-1.61232	-1.50681	-0.0374825	NA	NA	1.46782	-2.57954	-1.06807	-1.29175	-1.75277	0.666358	0.234555	0.228899	-1.43785	NA	-0.883682	0.0307193	NA	-1.15704	-2.82042	0.172266	0.110058	-0.617475	-0.026498
			p-value	NA	0.623234	0.743701	0.710509	0.879893	0.93912	0.30284	NA	0.486867	NA	0.106893	0.131859	0.9701	NA	NA	0.142154	0.0098933	0.285488	0.196445	0.0796411	0.505182	0.814554	0.818948	0.150475	NA	0.376868	0.975493	NA	0.247258	0.00479604	0.863229	0.912364	0.536922	0.97886
Repressed_Hoffman.bed		EAS	Enrichment	0.386383	0.13748	0.536697	-0.00890522	0.646061	1.07268	0.350317	0.0333871	0.63288	0.549161	0.84127	0.597702	0.30744	0.274152	0.404252	0.970829	0.837406	0.600504	0.357789	0.528674	0.582164	-0.227002	0.506868	0.522755	0.56602	0.292272	0.177721	1.27559	1.35835	0.907787	0.13763	0.24441	0.318747	0.437257
			SE	0.255941	0.398088	0.367857	0.305947	0.30966	0.396477	0.445677	0.380603	0.345455	0.433498	0.279553	0.407046	0.269805	0.332132	0.366946	0.325183	0.371025	0.329317	0.269146	0.344484	0.290112	0.368286	0.22357	0.375278	0.351507	0.280771	0.271806	0.601229	0.620392	0.328038	0.424288	0.320481	0.221714	0.280935
			p-value	0.0162558	0.0259735	0.205451	0.00036319	0.237404	0.85275	0.143179	0.00756134	0.27909	0.284011	0.554292	0.309494	0.00576897	0.0290344	0.104144	0.928305	0.657508	0.217422	0.0151718	0.180311	0.143228	0.000131059	0.0313761	0.183273	0.221049	0.0101149	0.00105399	0.645504	0.558493	0.777306	0.0242577	0.0141903	0.00390186	0.0418635
		EUR	Enrichment	NA	0.347533	0.273055	0.340226	0.139473	0.449769	0.555636	NA	0.922006	NA	0.507699	0.198256	0.187263	NA	NA	0.231227	0.378351	0.240765	0.095737	0.424693	0.800022	0.705912	0.795689	0.43267	NA	0.359113	0.836305	NA	0.483536	0.868599	0.359113	0.873734	0.501408	0.658603
			SE	NA	0.13926	0.18781	0.148351	0.199512	0.26787	0.133782	NA	0.0950558	NA	0.0992084	0.125023	0.169884	NA	NA	0.175732	0.133589	0.151945	0.176162	0.0908483	0.182543	0.134901	0.127283	0.113952	NA	0.140886	0.133649	NA	0.1227	0.125181	0.140886	0.210653	0.176329	0.21219
			p-value	NA	6.98943e-06	8.89406e-05	6.95923e-06	4.97178e-05	0.0212679	0.00191172	NA	0.410149	NA	1.31859e-06	3.47013e-09	2.03884e-06	NA	NA	6.38278e-06	9.64144e-06	1.51457e-06	1.11328e-06	4.35366e-09	0.270643	0.0326217	0.114071	3.87799e-06	NA	2.38108e-05	0.226327	NA	7.0069e-05	0.298677	2.38108e-05	0.539238	0.00395848	0.109716
		EAS-EUR difference	z score	NA	-0.49806	0.638317	-1.0268	1.37523	1.30184	-0.441239	NA	-0.806951	NA	1.12452	0.938077	0.376926	NA	NA	2.00093	1.1641	0.991891	0.814656	0.291869	-0.635594	-2.37857	-1.12266	0.229693	NA	-0.212779	-2.17436	NA	1.3833	0.111613	-0.495414	-1.64094	-0.644797	-0.62871
			p-value	NA	0.618442	0.523267	0.304512	0.169061	0.192971	0.65904	NA	0.419695	NA	0.260794	0.348205	0.706229	NA	NA	0.0454005	0.244382	0.321251	0.415269	0.770386	0.525041	0.0173798	0.26158	0.81833	NA	0.8315	0.0296784	NA	0.166573	0.91113	0.620308	0.100809	0.519059	0.529539
Repressed_Hoffman.bed.flanking.500		EAS	Enrichment	1.73725	1.24037	-0.361981	-0.0743443	0.22509	0.00679578	1.24829	1.73637	0.934468	0.258456	-0.0892436	0.135696	0.69092	0.728408	0.27416	0.0588609	-0.196204	-0.0365434	0.519045	0.544615	0.613453	0.205316	0.377405	0.673107	1.22693	0.336214	0.874513	0.621649	-1.07677	-0.00295617	0.835013	0.169897	1.42778	0.496935
			SE	0.502523	0.687577	0.75467	0.602343	0.552543	0.7641	0.841819	0.742126	0.689768	0.844265	0.490702	0.762271	0.475612	0.700686	0.775787	0.633811	0.69591	0.658332	0.519264	0.735357	0.548219	0.577011	0.444556	0.719327	0.711472	0.542124	0.479359	1.15048	1.27679	0.629511	0.775184	0.576213	0.4671	0.549476
			p-value	0.142808	0.725307	0.0684749	0.0779051	0.167044	0.198474	0.766784	0.312365	0.923962	0.376532	0.0348334	0.254694	0.519005	0.69708	0.342118	0.123913	0.0830262	0.11375	0.352168	0.528261	0.478346	0.181531	0.153687	0.651551	0.750831	0.217164	0.793702	0.743742	0.0834478	0.107234	0.830072	0.152055	0.365472	0.361785
		EUR	Enrichment	NA	0.413718	0.387	0.321236	0.361645	0.46601	0.374336	NA	0.875391	NA	0.473767	0.293733	0.275116	NA	NA	0.289288	0.291184	0.402002	0.323777	0.469627	0.816897	0.992388	0.6382	0.294441	NA	0.468522	0.63971	NA	0.301096	0.613923	0.468522	0.736579	0.726285	0.561889
			SE	NA	0.0609482	0.0638728	0.0716749	0.0749898	0.125343	0.0511296	NA	0.0260422	NA	0.0363152	0.0754376	0.0721066	NA	NA	0.0712697	0.0586203	0.0412534	0.071486	0.0401981	0.041695	0.0337417	0.0383235	0.0592681	NA	0.0468447	0.0403997	NA	0.058943	0.0437074	0.0468447	0.0524228	0.0429938	0.0728896
			p-value	NA	1.0763e-15	1.44068e-18	1.2266e-23	9.90987e-11	6.38061e-08	1.83637e-20	NA	2.0999e-06	NA	4.83679e-35	3.99464e-14	8.81826e-18	NA	NA	1.14561e-17	1.39444e-25	4.2917e-26	6.83689e-18	4.98062e-30	2.1751e-05	0.820956	9.82332e-18	2.97521e-19	NA	9.63611e-24	3.68353e-16	NA	1.52887e-20	6.32372e-16	9.63611e-24	1.53889e-06	3.06081e-09	1.24814e-09
		EAS-EUR difference	z score	NA	1.19758	-0.988927	-0.652135	-0.244894	-0.59306	1.03626	NA	0.0855874	NA	-1.14423	-0.206316	0.864373	NA	NA	-0.36128	-0.697889	-0.664842	0.372535	0.101823	-0.370031	-1.36172	-0.584473	0.524641	NA	-0.243149	0.488095	NA	-1.07801	-0.97758	0.47192	-0.979415	1.49548	-0.117184
			p-value	NA	0.231081	0.322699	0.514314	0.806538	0.553141	0.300082	NA	0.931794	NA	0.252528	0.836544	0.387383	NA	NA	0.71789	0.485247	0.506152	0.709495	0.918897	0.711359	0.173285	0.558902	0.599833	NA	0.80789	0.625482	NA	0.281027	0.328282	0.636984	0.327375	0.13479	0.906714
SuperEnhancer_Hnisz.bed		EAS	Enrichment	1.65203	2.60477	2.91707	4.37602	2.72118	2.69784	1.85714	2.11143	1.68471	2.75185	2.52692	2.91293	2.44411	2.63766	2.64907	3.48118	2.98047	2.86629	2.79354	3.32866	2.527	4.46059	2.5889	2.37019	2.57903	2.94527	2.49531	1.03567	2.65173	2.90003	3.16374	3.54585	1.69391	3.08103
			SE	0.168207	0.408362	0.380582	0.425516	0.342502	0.416138	0.350579	0.242096	0.242654	0.443345	0.235447	0.35039	0.210635	0.299219	0.344099	0.438723	0.338782	0.291699	0.247	0.392848	0.248785	0.469246	0.244723	0.354752	0.317039	0.268172	0.205489	0.444949	0.490766	0.318591	0.490681	0.391894	0.172767	0.262927
			p-value	0.000156667	8.97334e-06	5.51766e-08	1.61566e-15	1.77616e-09	6.29118e-06	0.0149402	1.37249e-05	0.00262615	4.98622e-06	2.62954e-12	5.27275e-11	3.42691e-11	7.91947e-09	7.00705e-08	3.11508e-10	2.44785e-12	7.97954e-10	1.16179e-11	2.55384e-11	9.20401e-08	8.01345e-17	4.92113e-09	3.62009e-06	4.66646e-08	1.49235e-13	3.95849e-12	0.936302	5.4405e-05	1.15449e-12	7.90652e-07	2.51882e-12	7.17807e-05	5.22662e-14
		EUR	Enrichment	NA	2.75244	2.80324	2.90127	2.77905	2.39408	3.12595	NA	1.35593	NA	2.69286	3.09941	3.20802	NA	NA	3.03124	3.14861	3.28192	3.54474	2.627	1.43299	1.13998	2.23064	3.2888	NA	2.41659	2.18102	NA	3.38439	2.2403	2.41659	2.28524	2.0659	2.39761
			SE	NA	0.165041	0.226761	0.189623	0.291362	0.245108	0.163989	NA	0.077765	NA	0.121649	0.181307	0.222149	NA	NA	0.21753	0.192151	0.136196	0.203155	0.140885	0.129363	0.0865899	0.117483	0.175408	NA	0.14501	0.119408	NA	0.177442	0.117081	0.14501	0.186409	0.154081	0.182429
			p-value	NA	9.75468e-21	1.1048e-14	3.93398e-25	2.97136e-07	1.36396e-07	1.24388e-25	NA	8.29424e-06	NA	7.2204e-33	1.702e-19	2.02994e-16	NA	NA	1.00033e-14	1.81503e-23	2.52267e-34	1.66734e-18	1.30298e-23	0.00106527	0.104743	1.21562e-20	1.41026e-26	NA	5.98414e-17	1.73645e-17	NA	1.28312e-27	2.57801e-18	5.98414e-17	1.6101e-10	1.54666e-10	2.00039e-14
		EAS-EUR difference	z score	NA	-0.335262	0.25694	3.16569	-0.128701	0.628965	-3.27826	NA	1.29029	NA	-0.626148	-0.472664	-2.49536	NA	NA	0.918821	-0.4317	-1.29106	-2.34885	1.68124	3.90148	6.959	1.31972	-2.32119	NA	1.73413	1.32242	NA	-1.40395	1.94368	1.46025	2.90483	-1.60693	2.13557
			p-value	NA	0.737427	0.797225	0.00154714	0.897594	0.529372	0.00104449	NA	0.196952	NA	0.531218	0.636453	0.0125831	NA	NA	0.358189	0.66596	0.196683	0.0188316	0.092716	9.56055e-05	3.42697e-12	0.186928	0.0202764	NA	0.0828942	0.186029	NA	0.160333	0.0519339	0.144223	0.00367448	0.10807	0.0327141
SuperEnhancer_Hnisz.bed.flanking.500		EAS	Enrichment	14.2015	4.14296	11.4089	10.5906	-4.99509	-10.5547	23.9553	-6.94607	-4.14485	-3.66931	9.30947	-3.78505	6.79581	11.961	22.8257	7.13534	-10.3472	-4.0092	3.76811	0.638257	11.1679	20.3835	11.1689	1.99667	-7.9041	2.26307	5.42645	11.7995	-27.3101	-13.7389	-10.8334	19.3583	3.54598	8.11422
			SE	7.19931	12.9945	12.5673	11.9797	10.6567	12.6586	12.3691	7.07711	8.6292	12.7039	6.53736	9.76304	6.0646	10.4923	12.4465	12.8108	8.30881	9.31402	8.51803	11.1545	9.82685	14.1774	8.68567	9.05183	10.4117	8.13001	5.52324	14.8367	16.4036	7.7702	14.3788	12.6999	4.49008	8.63782
			p-value	0.0626579	0.806173	0.407553	0.417078	0.568257	0.350465	0.0463353	0.268884	0.548563	0.709392	0.195451	0.622191	0.340732	0.299208	0.0789266	0.628866	0.16452	0.593049	0.743608	0.9739	0.295359	0.165334	0.227343	0.912212	0.384245	0.876824	0.421575	0.461181	0.0506773	0.0496358	0.404548	0.136143	0.567655	0.410442
		EUR	Enrichment	NA	2.7967	2.72155	2.76589	2.59507	2.2122	3.37289	NA	1.35087	NA	2.68116	2.93585	3.03972	NA	NA	2.89819	3.15796	3.3262	3.37952	2.62275	1.33934	1.1652	2.15835	3.46827	NA	2.3545	2.10721	NA	3.53364	2.16381	2.3545	2.37473	2.05365	2.42395
			SE	NA	0.153076	0.213602	0.186111	0.243938	0.222924	0.171327	NA	0.073847	NA	0.110332	0.157678	0.182033	NA	NA	0.182111	0.161718	0.159828	0.187519	0.111381	0.1288	0.0830505	0.107424	0.161181	NA	0.142727	0.112125	NA	0.166517	0.108534	0.142727	0.169523	0.140075	0.20368
			p-value	NA	1.31607e-25	1.36102e-16	4.79922e-21	7.25267e-08	2.24372e-06	9.76836e-25	NA	3.94472e-06	NA	7.65472e-34	3.50154e-22	1.61614e-18	NA	NA	8.68661e-17	1.99802e-25	1.91122e-26	8.44972e-20	1.57453e-29	0.00949877	0.0473586	2.59556e-20	1.10179e-27	NA	1.19209e-16	2.32395e-17	NA	1.8233e-29	4.25165e-19	1.19209e-16	8.30166e-15	5.76818e-12	1.45247e-12
		EAS-EUR difference	z score	NA	0.103595	0.691165	0.653086	-0.712057	-1.0084	1.66386	NA	-0.636851	NA	1.01377	-0.688312	0.619068	NA	NA	0.330716	-1.62509	-0.787449	0.0456082	-0.1779	1.00008	1.35553	1.03733	-0.16255	NA	-0.0112435	0.600836	NA	-1.88021	-2.04642	-0.917137	1.33718	0.332201	0.658579
			p-value	NA	0.91749	0.489462	0.513701	0.47643	0.313263	0.0961397	NA	0.524222	NA	0.310693	0.491256	0.535872	NA	NA	0.740859	0.104144	0.431019	0.963623	0.858801	0.317269	0.175249	0.299582	0.870873	NA	0.991029	0.547949	NA	0.0600799	0.0407146	0.359071	0.181165	0.739738	0.510166
TFBS_ENCODE.bed		EAS	Enrichment	2.7573	3.47321	5.38997	6.30112	3.76729	3.16457	3.66721	3.97359	0.0289517	5.13798	3.04551	5.32032	4.48515	5.2238	5.13888	3.38917	5.04247	4.9571	5.81482	2.78434	-0.666832	6.9155	3.99489	2.65552	2.05408	5.79897	4.23731	2.76127	5.92984	4.12685	3.80143	5.64188	2.04956	1.27369
			SE	0.892884	1.30782	1.88382	1.46462	1.09923	1.60759	1.51986	1.37622	1.21054	2.10091	0.928435	1.37279	1.22648	1.43275	1.61478	1.80052	1.28851	1.40009	1.38974	1.54273	1.2636	1.97051	0.977644	1.6606	1.4616	1.15338	1.15842	2.05656	2.20741	1.19771	2.14192	1.55712	0.695948	1.06066
			p-value	0.050609	0.0566455	0.0166068	0.000209216	0.00742097	0.162187	0.0801619	0.0319155	0.421342	0.0381762	0.0299559	0.000733369	0.00476601	0.00307203	0.00962166	0.182845	0.000792726	0.00407766	0.000408092	0.24831	0.186156	0.00130225	0.00306564	0.322421	0.468927	4.0512e-05	0.00616457	0.392231	0.0195526	0.00668851	0.162076	0.00226234	0.125757	0.795769
		EUR	Enrichment	NA	3.097	3.02448	3.35087	6.65753	3.35443	3.29653	NA	1.69788	NA	3.88124	5.06015	5.63441	NA	NA	5.38787	4.64804	4.43437	5.70236	4.00832	2.37014	1.55434	3.07112	5.15229	NA	4.39332	3.17643	NA	5.05209	3.50748	4.39332	2.85991	1.94564	3.336
			SE	NA	0.813303	0.724997	0.655843	1.78923	1.05921	0.694475	NA	0.277721	NA	0.446194	0.837643	1.07568	NA	NA	0.967091	0.708386	0.636629	0.920135	0.559163	0.577294	0.451161	0.397666	0.789678	NA	0.807783	0.430312	NA	0.758785	0.494936	0.807783	0.661805	0.552175	0.993065
			p-value	NA	0.0131944	0.00521531	0.000454119	0.00401095	0.0216497	0.000851627	NA	0.0119836	NA	1.25027e-09	9.4197e-06	2.55741e-05	NA	NA	6.73409e-06	2.46061e-07	9.89829e-07	3.00016e-07	5.69826e-07	0.017974	0.218117	6.23559e-07	4.74131e-07	NA	6.33203e-05	9.65509e-07	NA	2.13186e-07	9.01883e-07	6.33203e-05	0.00793674	0.0871879	0.01694
		EAS-EUR difference	z score	NA	0.244279	1.1719	1.83843	-1.37636	-0.0986215	0.221828	NA	-1.34375	NA	-0.811311	0.161783	-0.704477	NA	NA	-0.977933	0.26825	0.339864	0.0674758	-0.745903	-2.18609	2.65208	0.875257	-1.35782	NA	0.998248	0.858476	NA	0.376039	0.477927	-0.258562	1.64427	0.116979	-1.41935
			p-value	NA	0.807015	0.241238	0.0659986	0.168709	0.921439	0.824448	NA	0.17903	NA	0.417187	0.871477	0.481136	NA	NA	0.328108	0.788507	0.733959	0.946203	0.455726	0.0288092	0.00799983	0.381434	0.17452	NA	0.318159	0.39063	NA	0.706888	0.632702	0.795973	0.100121	0.906876	0.155796
TFBS_ENCODE.bed.flanking.500		EAS	Enrichment	0.683912	1.30668	0.55572	0.480807	0.725511	1.31192	1.25132	1.66039	2.36796	1.09634	0.621644	0.491809	0.728475	-0.51131	-0.0334055	0.752841	0.345043	-0.630289	-1.07038	1.50626	2.79052	0.276346	0.131502	1.77104	1.62544	-0.888337	0.897016	-0.261772	-1.19629	0.706482	0.649724	0.512608	1.9285	2.10607
			SE	0.640499	1.02667	1.25964	1.00341	0.863627	1.16648	1.12055	1.11336	0.818728	1.39639	0.677526	1.03869	0.747787	0.994294	1.16578	1.34974	0.966028	0.928011	0.877114	1.21322	0.949117	1.22601	0.807549	1.19965	1.09681	0.847965	0.725341	1.72863	1.67994	0.903249	1.20453	1.06922	0.51555	0.853757
			p-value	0.621669	0.765649	0.723712	0.604032	0.74945	0.789156	0.821908	0.547984	0.0921864	0.945176	0.574974	0.62084	0.716517	0.120826	0.367361	0.852967	0.488715	0.0704345	0.0170058	0.672932	0.0583584	0.550871	0.283966	0.511108	0.568642	0.0307734	0.887082	0.468699	0.187604	0.743368	0.765175	0.647693	0.0785387	0.19695
		EUR	Enrichment	NA	1.94471	2.11341	1.97539	2.0664	1.78202	2.01716	NA	1.21296	NA	1.70151	1.77496	1.33971	NA	NA	1.33547	1.76671	1.80831	2.20694	1.69711	1.42755	1.40446	1.72374	2.06387	NA	1.9958	1.75833	NA	2.03147	1.8239	1.9958	1.78111	1.53659	1.55242
			SE	NA	0.141993	0.236548	0.189168	0.318477	0.354646	0.195994	NA	0.112722	NA	0.152841	0.184789	0.299393	NA	NA	0.288903	0.201552	0.187464	0.239772	0.169444	0.208952	0.168848	0.131014	0.219792	NA	0.174561	0.138039	NA	0.214396	0.157729	0.174561	0.223587	0.198342	0.269355
			p-value	NA	6.3557e-09	1.02795e-05	1.10683e-06	0.00185945	0.0136384	1.05363e-07	NA	0.0599664	NA	6.5822e-06	7.52547e-05	0.261124	NA	NA	0.252247	0.000124908	2.64086e-05	4.50699e-06	4.74819e-05	0.0439599	0.0188181	2.60458e-07	1.107e-06	NA	2.22959e-07	1.98965e-07	NA	2.68428e-06	4.81275e-07	2.22959e-07	0.00130012	0.00844055	0.041219
		EAS-EUR difference	z score	NA	-0.6156	-1.21537	-1.46371	-1.45674	-0.385583	-0.673232	NA	1.39753	NA	-1.55477	-1.21626	-0.758836	NA	NA	-0.422101	-1.44064	-2.57574	-3.60424	-0.1558	1.40246	-0.911549	-1.94625	-0.240099	NA	-3.33139	-1.16653	NA	-1.9059	-1.21867	-1.10596	-1.16126	0.70948	0.618433
			p-value	NA	0.538159	0.224224	0.143272	0.145189	0.699806	0.5008	NA	0.162253	NA	0.12	0.223886	0.447951	NA	NA	0.672951	0.149687	0.0100024	0.000313062	0.87619	0.160778	0.362006	0.0516247	0.810254	NA	0.000864128	0.2434	NA	0.0566633	0.222971	0.268745	0.245536	0.478026	0.53629
Transcribed_Hoffman.bed		EAS	Enrichment	1.32769	1.10696	0.313058	0.657979	0.742136	0.296369	1.42401	1.25353	1.33385	0.953253	0.748183	0.631496	0.887193	1.31974	1.40763	0.973273	0.440437	0.887008	1.32425	0.910548	1.46482	1.04162	1.37404	0.80205	1.66245	0.932436	1.01598	0.897437	0.121905	0.642115	1.38777	1.04689	1.67743	1.41563
			SE	0.261315	0.407167	0.424644	0.388689	0.326227	0.44957	0.50386	0.446105	0.354434	0.551276	0.33881	0.500467	0.300888	0.400118	0.469273	0.338126	0.437361	0.406732	0.330386	0.445224	0.363419	0.404906	0.234319	0.420666	0.404833	0.336969	0.292009	0.737181	0.738262	0.383661	0.554653	0.361549	0.298388	0.335205
			p-value	0.209173	0.791697	0.114402	0.381232	0.434188	0.119864	0.395951	0.557147	0.341146	0.931976	0.463722	0.463673	0.707939	0.420997	0.378133	0.936758	0.206465	0.78065	0.319058	0.83993	0.196609	0.917663	0.11397	0.640724	0.0987235	0.84056	0.955933	0.889321	0.227068	0.352735	0.442282	0.896464	0.0314201	0.210407
		EUR	Enrichment	NA	1.25183	1.22157	1.26125	1.06274	1.4254	1.04447	NA	1.13591	NA	1.19451	1.01925	1.3791	NA	NA	1.35203	1.25759	1.34122	1.1273	1.31446	1.08208	1.36396	0.866106	0.916973	NA	1.07632	0.823488	NA	0.953168	0.797203	1.07632	1.02789	1.50253	1.07309
			SE	NA	0.187608	0.211468	0.198313	0.31269	0.364985	0.193049	NA	0.108634	NA	0.120951	0.203898	0.236255	NA	NA	0.24104	0.159825	0.185324	0.234246	0.1307	0.197234	0.149417	0.148636	0.194614	NA	0.175559	0.16134	NA	0.187241	0.166013	0.175559	0.203808	0.219823	0.267179
			p-value	NA	0.17194	0.293744	0.188907	0.837547	0.205924	0.81676	NA	0.210674	NA	0.107071	0.924001	0.101646	NA	NA	0.132336	0.109958	0.0628526	0.579805	0.0159925	0.676197	0.016477	0.366305	0.669721	NA	0.663345	0.272805	NA	0.802226	0.222145	0.663345	0.889926	0.0216551	0.783797
		EAS-EUR difference	z score	NA	-0.323143	-1.91513	-1.38251	-0.709485	-1.94972	0.7034	NA	0.533956	NA	-1.24066	-0.717521	-1.28583	NA	NA	-0.912134	-1.75488	-1.01621	0.486285	-0.870488	0.92564	-0.746863	1.83049	-0.247945	NA	-0.378686	0.576997	NA	-1.09142	-0.370989	0.535345	0.0457706	0.471928	0.799095
			p-value	NA	0.746587	0.0554765	0.166814	0.478023	0.0512097	0.481806	NA	0.593372	NA	0.21473	0.473053	0.198501	NA	NA	0.361698	0.0792803	0.309528	0.626765	0.384034	0.354633	0.455147	0.0671762	0.804177	NA	0.704921	0.563941	NA	0.27509	0.710646	0.592412	0.963493	0.636978	0.424236
Transcribed_Hoffman.bed.flanking.500		EAS	Enrichment	0.751628	0.841372	1.17504	0.885271	1.26104	1.20905	0.224944	0.977967	0.64528	0.823737	1.24468	1.15154	1.02833	0.360939	0.311463	0.957644	1.37621	1.10812	0.544546	0.533372	0.667325	0.655451	0.438962	0.990008	0.0758197	0.86114	0.899968	1.38355	1.03052	1.21533	1.02058	0.744363	0.0718931	0.458874
			SE	0.263789	0.464894	0.469958	0.365395	0.38644	0.513264	0.559102	0.425953	0.376041	0.55454	0.35455	0.547391	0.320777	0.418619	0.501365	0.403288	0.493725	0.479984	0.388683	0.497599	0.408099	0.377926	0.308577	0.469022	0.43842	0.364735	0.31029	0.790514	0.739923	0.433155	0.590802	0.364965	0.251783	0.361509
			p-value	0.348583	0.730776	0.711468	0.752607	0.502493	0.683839	0.165459	0.958244	0.340541	0.746793	0.49422	0.780542	0.929146	0.127699	0.166574	0.916139	0.444965	0.821245	0.228089	0.354333	0.412376	0.357073	0.0764234	0.982919	0.0307797	0.697614	0.744525	0.623613	0.966916	0.617601	0.97115	0.481019	0.000783889	0.131246
		EUR	Enrichment	NA	0.962567	0.938461	1.03508	1.09913	0.750758	0.842388	NA	0.992817	NA	0.900294	0.823493	0.862113	NA	NA	0.862396	0.97168	0.882287	0.781197	0.879373	0.985316	1.00496	0.962066	0.855903	NA	0.898433	0.956235	NA	0.824992	0.946522	0.898433	0.901607	0.874351	0.855212
			SE	NA	0.0714663	0.0804752	0.0819967	0.103791	0.100107	0.0524648	NA	0.0366703	NA	0.039691	0.0739817	0.0865382	NA	NA	0.0875929	0.0557043	0.0542069	0.0752623	0.0486006	0.0585597	0.0434334	0.0496892	0.0494801	NA	0.0825115	0.0554777	NA	0.0511954	0.0541892	0.0825115	0.0756423	0.0676224	0.0907393
			p-value	NA	0.597558	0.445136	0.662381	0.342673	0.0122816	0.00518807	NA	0.844231	NA	0.0127349	0.0196064	0.105033	NA	NA	0.109325	0.609701	0.0347319	0.00598571	0.0159769	0.801951	0.909136	0.447438	0.00556139	NA	0.224275	0.431851	NA	0.00147956	0.324867	0.224275	0.198576	0.0659558	0.110801
		EAS-EUR difference	z score	NA	-0.257667	0.496179	-0.400032	0.404646	0.876383	-1.09952	NA	-0.919838	NA	0.965291	0.593892	0.500276	NA	NA	0.230798	0.814185	0.467521	-0.59775	-0.692048	-0.771299	-0.918757	-1.67365	0.284346	NA	-0.0997291	-0.178504	NA	0.277109	0.615779	0.204753	-0.421882	-3.07802	-1.06336
			p-value	NA	0.796664	0.619768	0.689133	0.685737	0.380822	0.271541	NA	0.357658	NA	0.334399	0.552584	0.616881	NA	NA	0.817472	0.415539	0.640127	0.550006	0.488907	0.44053	0.358222	0.0941987	0.776145	NA	0.920559	0.858327	NA	0.781696	0.53804	0.837765	0.673111	0.00208379	0.28762
TSS_Hoffman.bed		EAS	Enrichment	2.37443	9.52647	11.0437	25.9134	10.7515	15.73	7.68288	4.94015	1.59933	2.68397	7.18406	5.04318	5.88858	5.86378	3.37371	4.14241	7.81599	9.96742	10.9159	11.5234	6.27019	28.2965	11.4054	10.7973	11.4092	13.7569	7.2337	-0.0491538	14.0478	9.83363	-0.00598125	22.8705	6.49833	8.93347
			SE	1.98927	4.38497	6.61062	6.05006	3.53154	5.28499	4.1156	2.89926	2.00243	4.31947	2.34518	4.06558	2.8227	3.60521	4.09865	3.81175	3.94175	3.42835	3.23812	4.26852	3.35521	6.6751	3.28501	3.72258	4.28602	3.59327	2.80475	4.00754	5.9607	3.87423	5.29131	6.07327	2.40286	2.87842
			p-value	0.48808	0.0377283	0.124225	1.28097e-05	0.00372801	0.0020044	0.102691	0.178978	0.765427	0.695612	0.0115025	0.312967	0.0852279	0.17839	0.563864	0.408889	0.0833854	0.00748743	0.00177535	0.0125148	0.114405	1.80821e-06	0.00201861	0.00510388	0.0116772	0.000134141	0.027788	0.791868	0.0222454	0.0207181	0.848944	5.11688e-05	0.0225059	0.00777208
		EUR	Enrichment	NA	9.68447	11.0769	9.2258	3.07842	2.90234	19.9798	NA	2.64489	NA	11.1385	15.4767	16.0471	NA	NA	14.8437	11.4182	14.8711	16.6397	10.943	3.13088	2.42347	4.59793	22.8151	NA	5.41716	5.50718	NA	23.8901	5.95649	5.41716	8.96578	5.62067	5.12774
			SE	NA	2.23783	2.99562	2.38136	4.11333	2.93732	2.91207	NA	0.810584	NA	1.8617	3.02145	3.66225	NA	NA	2.93951	1.94502	2.73385	3.01966	2.54278	1.66514	1.13301	1.2622	3.0669	NA	1.60329	1.53362	NA	3.21339	1.60727	1.60329	2.36985	1.74743	2.74432
			p-value	NA	0.000135756	0.000669252	0.000277554	0.606088	0.505529	1.48603e-08	NA	0.0423006	NA	3.20021e-07	4.81905e-06	4.79223e-05	NA	NA	4.28082e-06	1.86446e-07	5.71702e-06	1.19018e-05	0.000188127	0.200519	0.207259	0.00550592	4.93606e-10	NA	0.00509126	0.00396835	NA	7.47095e-11	0.00255143	0.00509126	0.000818336	0.00808677	0.133961
		EAS-EUR difference	z score	NA	-0.0320944	-0.00457246	2.56658	1.41535	2.12154	-2.43905	NA	-0.483996	NA	-1.32065	-2.05977	-2.19699	NA	NA	-2.22316	-0.819524	-1.1183	-1.29276	0.116822	0.838116	3.82139	1.9344	-2.49166	NA	2.11951	0.540104	NA	-1.45344	0.924362	-0.980875	2.13286	0.295402	0.956934
			p-value	NA	0.974397	0.996352	0.0102706	0.156967	0.0338765	0.0147258	NA	0.628388	NA	0.186617	0.0394205	0.0280212	NA	NA	0.0262051	0.412487	0.263438	0.196094	0.907001	0.401966	0.0001327	0.0530644	0.0127149	NA	0.0340473	0.589125	NA	0.146103	0.355298	0.326654	0.0329364	0.767686	0.338601
TSS_Hoffman.bed.flanking.500		EAS	Enrichment	5.1219	-0.821525	8.7698	3.5981	0.423188	0.445142	1.02955	3.60114	1.33463	7.49221	0.360391	10.6421	6.24006	6.28978	10.9282	1.94602	7.08044	6.14595	5.21415	4.05104	1.15722	-0.261259	2.88047	3.03184	-5.2381	6.32773	5.8497	7.91162	-7.61051	2.37238	19.8007	0.867776	2.967	4.93649
			SE	2.52702	4.35778	5.98318	5.43008	3.50288	5.13589	5.07134	3.58736	2.80989	6.22993	3.02187	4.76624	3.50311	4.22051	4.91927	4.16292	4.039	3.92964	3.35587	4.29828	4.30669	6.01565	2.6109	4.77657	4.48422	3.5264	3.22156	5.71041	6.36204	3.43208	7.85955	6.09536	2.43154	4.09251
			p-value	0.10385	0.675845	0.195405	0.633923	0.86925	0.913602	0.995336	0.462108	0.905278	0.288907	0.831864	0.0397816	0.122376	0.213686	0.0389478	0.819584	0.129826	0.172105	0.201306	0.474015	0.970808	0.832869	0.471361	0.667791	0.155975	0.126899	0.119734	0.230947	0.166353	0.688441	0.0242523	0.982673	0.411112	0.325445
		EUR	Enrichment	NA	9.19222	7.56688	5.85857	11.6741	4.08411	11.1664	NA	2.05468	NA	6.01675	9.82772	11.4729	NA	NA	10.8119	7.89527	8.95762	9.91191	5.91473	2.17384	2.16091	3.42911	11.7926	NA	5.8267	3.1022	NA	11.6827	2.86106	5.8267	4.04299	3.64332	4.75617
			SE	NA	1.71164	1.55421	1.22961	2.73615	1.56519	1.52171	NA	0.36412	NA	0.697046	1.15386	1.6805	NA	NA	1.50403	1.16766	1.13928	1.47385	0.823046	0.782258	0.620228	0.645996	1.18935	NA	1.08103	0.686161	NA	1.21434	0.721108	1.08103	1.01007	0.943105	1.17938
			p-value	NA	7.73473e-06	2.54517e-05	2.67364e-05	0.000402485	0.0656241	2.14081e-09	NA	0.00394074	NA	1.18212e-11	8.72802e-13	3.31975e-09	NA	NA	1.66779e-10	3.3031e-09	1.57572e-09	3.7455e-08	1.966e-08	0.134975	0.0600929	0.000303964	1.25894e-15	NA	8.83693e-06	0.00280376	NA	8.5458e-16	0.0113385	8.83693e-06	0.00321276	0.00452156	0.00207912
		EAS-EUR difference	z score	NA	-2.13883	0.194593	-0.406007	-2.53122	-0.677763	-1.91451	NA	-0.25413	NA	-1.82391	0.166062	-1.34682	NA	NA	-2.003	-0.193806	-0.687206	-1.2817	-0.425851	-0.232256	-0.400521	-0.203983	-1.77976	NA	0.135841	0.834136	NA	-2.97877	-0.139345	1.76139	-0.513914	-0.259323	0.0423375
			p-value	NA	0.0324495	0.845712	0.684738	0.0113668	0.497922	0.0555551	NA	0.799395	NA	0.0681652	0.868108	0.178039	NA	NA	0.0451768	0.846328	0.491953	0.199947	0.670217	0.816339	0.688773	0.838366	0.0751153	NA	0.891947	0.404204	NA	0.0028941	0.889178	0.0781732	0.607312	0.795386	0.96623
UTR_3_UCSC.bed		EAS	Enrichment	2.78705	-3.45443	-0.225848	4.92643	0.305056	0.62778	0.630403	5.71944	6.36461	5.97638	4.11062	9.9749	3.90403	6.39555	6.50435	5.9271	10.3955	3.38322	1.91727	10.5848	0.0671923	5.71434	-0.231127	10.6303	4.07061	4.11852	4.17606	2.04178	8.72834	8.74163	3.68712	1.5972	3.24005	1.76509
			SE	2.18044	3.51712	4.26659	4.67417	2.72541	3.50029	4.14562	3.36289	4.08931	5.05073	2.21961	4.49962	3.27527	3.62564	3.83739	3.65288	3.84822	3.16376	2.84101	4.9277	3.01641	5.71445	2.00373	5.04382	3.45036	3.14225	3.24659	5.94684	5.54982	3.00708	5.15162	5.63751	1.92889	3.14993
			p-value	0.41073	0.214252	0.771071	0.404052	0.79843	0.914989	0.92868	0.151913	0.194492	0.311412	0.147191	0.036851	0.370808	0.127165	0.144017	0.166206	0.013213	0.445695	0.74515	0.0498613	0.758422	0.406915	0.539675	0.0482538	0.368031	0.30199	0.323005	0.860396	0.16122	0.0106367	0.579663	0.915842	0.23914	0.807259
		EUR	Enrichment	NA	4.81541	1.4093	6.39898	0.91569	3.90353	3.83556	NA	3.80471	NA	4.76569	2.80051	3.47974	NA	NA	4.11831	4.19313	2.29303	3.791	5.12307	3.05477	2.22834	3.14431	5.73211	NA	6.29597	3.41968	NA	5.62472	4.19378	6.29597	0.838648	4.27345	5.60729
			SE	NA	1.82365	1.76499	2.798	3.07048	3.03044	1.97559	NA	0.875951	NA	1.40432	2.00452	3.03735	NA	NA	3.25172	1.58936	1.62324	2.1792	1.58083	1.76614	1.18605	1.1574	2.52723	NA	2.03676	1.11668	NA	2.7902	1.13894	2.03676	1.44013	1.5931	2.03544
			p-value	NA	0.0428049	0.816182	0.0487241	0.977831	0.32857	0.15801	NA	0.00136725	NA	0.00906954	0.366292	0.414025	NA	NA	0.337536	0.0486074	0.424022	0.190536	0.0104636	0.244638	0.299474	0.0629005	0.0637755	NA	0.00892305	0.0305191	NA	0.100842	0.00579567	0.00892305	0.910698	0.0386782	0.0255832
		EAS-EUR difference	z score	NA	-2.0874	-0.35414	-0.27031	-0.148733	-0.707526	-0.697944	NA	0.612113	NA	-0.249406	1.45646	0.0949857	NA	NA	0.369858	1.48969	0.306589	-0.52331	1.0554	-0.85471	0.597302	-1.45872	0.86823	NA	-0.581489	0.220309	NA	0.499639	1.41433	-0.470943	0.130367	-0.413073	-1.02449
			p-value	NA	0.0368523	0.723234	0.786921	0.881764	0.47924	0.485212	NA	0.540463	NA	0.803046	0.145266	0.924326	NA	NA	0.711489	0.136306	0.759156	0.600758	0.291242	0.392712	0.550305	0.144643	0.385269	NA	0.560911	0.82563	NA	0.617329	0.157265	0.637681	0.896276	0.679553	0.305602
UTR_3_UCSC.bed.flanking.500		EAS	Enrichment	0.207649	4.34243	10.1443	7.42608	4.11755	-0.539021	5.39543	5.6248	0.0198231	2.22671	6.13014	-4.50198	6.64714	2.82193	4.13059	3.25197	-3.71852	7.69101	7.45518	3.29923	1.27414	5.49107	6.41961	-2.87055	0.679005	5.65487	6.91711	1.57927	-0.792099	-2.40983	13.4002	8.22352	1.78677	5.59418
			SE	1.48926	3.45914	3.7681	3.1531	2.70615	2.88725	3.19797	2.77407	3.15411	3.04474	3.31294	2.46367	2.60154	3.27274	3.54521	2.68587	2.2545	3.36921	2.82446	2.95331	2.28967	2.88273	2.65975	3.13828	2.76945	2.73656	2.50054	4.87074	3.97706	2.2914	5.1343	3.48095	1.33726	2.44395
			p-value	0.592964	0.330969	0.00804472	0.0281897	0.238561	0.593529	0.163885	0.0960089	0.756059	0.685374	0.13085	0.022919	0.0300291	0.578655	0.380398	0.400498	0.0377571	0.0489503	0.0250242	0.436263	0.904202	0.102514	0.0414136	0.217985	0.907807	0.096931	0.0177943	0.904654	0.653437	0.141876	0.024633	0.0238759	0.555153	0.0605849
		EUR	Enrichment	NA	3.3943	2.26327	5.35155	4.42446	2.64657	3.99065	NA	1.97101	NA	3.44641	3.02703	4.09127	NA	NA	4.57728	3.61599	3.33126	3.13261	3.17811	1.81293	1.83391	2.18761	4.82885	NA	3.66684	2.04269	NA	4.6136	2.06413	3.66684	1.55987	2.58703	3.24516
			SE	NA	0.969398	1.2345	1.45813	1.45353	1.30379	1.19783	NA	0.448499	NA	0.620643	1.25655	1.19415	NA	NA	1.25578	1.03539	0.886295	1.04295	0.64687	0.803739	0.632147	0.570387	1.36329	NA	0.834321	0.523743	NA	1.45654	0.521351	0.834321	0.880234	0.813613	1.20516
			p-value	NA	0.0195587	0.304038	0.0025552	0.0220161	0.201814	0.0178498	NA	0.0311931	NA	9.91694e-05	0.107783	0.0101767	NA	NA	0.00596663	0.0139913	0.00902338	0.0321867	0.000731416	0.314326	0.188848	0.0360489	0.00651329	NA	0.00103808	0.0460487	NA	0.0157213	0.0435355	0.00103808	0.52907	0.0507342	0.0620129
		EAS-EUR difference	z score	NA	0.263925	1.98758	0.59717	-0.0999142	-1.00556	0.411364	NA	-0.612457	NA	0.796223	-2.72236	0.892877	NA	NA	-0.446992	-2.95641	1.25142	1.43566	0.0400609	-0.222032	1.2392	1.55575	-2.25023	NA	0.694895	1.90795	NA	-1.27632	-1.90384	1.8712	1.8559	-0.511242	0.862048
			p-value	NA	0.791838	0.0468585	0.550394	0.920412	0.314626	0.680806	NA	0.540235	NA	0.425902	0.00648167	0.371923	NA	NA	0.654881	0.00311245	0.210781	0.1511	0.968045	0.824289	0.215271	0.119767	0.0244342	NA	0.487121	0.0563981	NA	0.201843	0.0569309	0.0613176	0.0634682	0.609181	0.388661
UTR_5_UCSC.bed		EAS	Enrichment	6.31701	14.4318	8.22323	12.4377	9.04351	11.8332	52.52	3.91782	9.06359	7.91459	5.35713	11.9822	9.03817	4.80778	-2.48284	4.79695	8.18842	6.50297	8.69456	1.09207	2.04105	9.86063	10.0591	4.06571	-0.12424	13.9932	11.1604	-1.30361	20.4517	4.34999	-0.17817	8.53059	24.2479	7.02312
			SE	3.79718	6.62024	7.99008	7.10696	5.39315	7.03452	37.3083	4.7597	6.22488	7.51135	5.20173	6.38085	5.82559	6.48229	6.84858	5.81252	5.29243	6.83804	5.99998	6.2251	5.15396	7.99493	7.63971	6.0572	5.96941	5.25516	8.41743	8.02033	10.804	4.63804	7.9987	6.81971	18.2089	5.1489
			p-value	0.16045	0.0330727	0.357637	0.100483	0.129653	0.113226	0.162227	0.535045	0.196608	0.352142	0.399782	0.0807546	0.174005	0.550756	0.612193	0.510158	0.178264	0.414488	0.192078	0.988219	0.839563	0.262378	0.23813	0.609619	0.85091	0.01099	0.232291	0.774179	0.0609376	0.473336	0.883278	0.246943	0.202367	0.247183
		EUR	Enrichment	NA	11.4925	8.44343	6.00598	-1.8511	14.1777	10.7285	NA	4.5481	NA	2.90572	8.85215	10.3681	NA	NA	8.42009	4.97961	7.23319	4.18706	2.47372	1.32315	3.51381	3.65593	8.58667	NA	7.01469	4.05497	NA	7.32171	4.51725	7.01469	-1.871	3.13651	0.699969
			SE	NA	4.1799	3.71847	2.57715	4.03002	9.57148	3.02869	NA	1.05324	NA	1.81365	3.42615	5.11035	NA	NA	5.37856	3.09552	2.61023	3.51899	2.05249	2.74572	1.97049	1.86388	2.55771	NA	4.57154	2.01899	NA	2.5105	1.99408	4.57154	2.39456	5.27194	3.08343
			p-value	NA	0.0158459	0.0417119	0.0474766	0.48291	0.155931	0.00173602	NA	0.00083095	NA	0.293825	0.0210744	0.0638545	NA	NA	0.163028	0.199961	0.0208705	0.361331	0.472262	0.90632	0.200757	0.150156	0.00458526	NA	0.187645	0.128324	NA	0.0140735	0.0793757	0.187645	0.228435	0.685729	0.922566
		EAS-EUR difference	z score	NA	0.375409	-0.0249861	0.850783	1.6182	-0.19737	1.11649	NA	0.715227	NA	0.444995	0.432178	-0.171618	NA	NA	-0.457511	0.523355	-0.0997659	0.648021	-0.210786	0.122934	0.770789	0.814256	-0.68759	NA	1.00189	0.820855	NA	1.18376	-0.0331317	-0.780735	1.43909	1.11367	1.05358
			p-value	NA	0.707356	0.980066	0.39489	0.105619	0.843538	0.264211	NA	0.474469	NA	0.656323	0.665612	0.863738	NA	NA	0.647304	0.600727	0.92053	0.516971	0.833054	0.902159	0.440832	0.415498	0.491711	NA	0.316395	0.411729	NA	0.236509	0.97357	0.434958	0.150125	0.265422	0.292073
UTR_5_UCSC.bed.flanking.500		EAS	Enrichment	1.27296	4.36951	8.99749	7.94335	2.01838	5.23331	-8.97139	4.09658	1.77673	2.73251	2.0258	5.68232	2.45969	9.16613	10.9881	4.47768	5.85732	2.61368	2.42115	5.55669	3.4906	7.33516	3.75451	6.98645	4.29022	7.85526	3.01696	-2.01899	4.18549	5.42962	5.97668	5.96346	-1.96407	3.78584
			SE	1.6908	2.49467	3.16243	3.00355	1.98394	3.17023	7.81442	1.94813	2.30404	2.69618	1.96539	2.59506	1.80881	3.82552	4.9588	2.8837	2.37611	2.70279	2.27125	4.08942	2.25192	2.88352	1.89997	2.59286	2.69781	2.49371	2.16117	3.53075	3.78783	2.04689	4.14002	2.67072	3.97428	2.355
			p-value	0.871236	0.176269	0.00918901	0.0178282	0.607527	0.174142	0.196194	0.110219	0.736765	0.521217	0.595652	0.0639862	0.414297	0.0364834	0.0489819	0.218893	0.0358393	0.55071	0.533409	0.261696	0.243547	0.0215701	0.140143	0.0144526	0.220371	0.00730588	0.341936	0.371739	0.396084	0.0247833	0.233639	0.0483863	0.457825	0.221893
		EUR	Enrichment	NA	5.76106	5.77699	5.30663	2.395	2.02302	5.33553	NA	1.36257	NA	3.37717	7.32506	7.40971	NA	NA	6.64609	4.87335	3.96631	7.29648	3.38593	1.02583	1.83714	2.83693	5.17332	NA	3.48894	2.96927	NA	4.85327	2.99984	3.48894	2.2741	1.6687	1.42541
			SE	NA	1.4912	1.21561	1.11552	1.8531	1.75949	1.18705	NA	0.424382	NA	0.787964	1.30236	1.94213	NA	NA	1.60994	1.06385	0.950041	1.59059	0.959478	0.829782	0.629051	0.625505	0.855141	NA	0.909994	0.68083	NA	0.891798	0.704153	0.909994	1.13012	0.819384	1.27808
			p-value	NA	0.00193351	3.84807e-05	0.00010842	0.445554	0.556071	0.000332712	NA	0.392904	NA	0.00262254	6.01274e-06	0.00113185	NA	NA	0.000872603	0.00042623	0.0028995	6.23572e-05	0.0134232	0.97514	0.182212	0.00354416	2.64591e-06	NA	0.00647143	0.00419543	NA	2.08845e-05	0.00549442	0.00647143	0.264318	0.414718	0.73931
		EAS-EUR difference	z score	NA	-0.478787	0.950556	0.822942	-0.138729	0.885412	-1.81007	NA	0.176781	NA	-0.638202	-0.565773	-1.86513	NA	NA	-0.656562	0.377957	-0.472139	-1.75826	0.516789	1.02702	1.86289	0.458723	0.664092	NA	1.64484	0.021045	NA	-0.171605	1.1225	0.586891	1.2722	-0.895241	0.880936
			p-value	NA	0.63209	0.34183	0.410541	0.889664	0.375935	0.0702846	NA	0.85968	NA	0.523342	0.571548	0.0621637	NA	NA	0.511462	0.705463	0.636828	0.0787039	0.605304	0.304411	0.0624775	0.646433	0.506632	NA	0.100003	0.98321	NA	0.863748	0.261651	0.557277	0.203303	0.370658	0.378353
WeakEnhancer_Hoffman.bed		EAS	Enrichment	0.318862	5.56039	7.67521	11.6568	4.11884	-0.326946	3.98915	2.51022	-1.18358	-5.53697	7.50161	3.02617	0.697436	-2.60887	0.829799	1.99965	2.35053	-0.490994	1.2616	4.08999	-1.44172	11.0411	1.7614	-4.16214	4.97971	1.09993	1.70594	5.35667	-8.82914	2.8107	2.38154	8.52669	1.90886	1.11464
			SE	2.64504	5.29769	5.03044	4.28077	3.68227	4.49319	5.29611	3.7423	3.64255	5.99	2.61673	3.55445	3.11242	4.24463	5.14057	4.4334	3.23011	4.25202	3.67081	4.7302	3.67184	4.65242	3.23076	3.83064	3.86267	3.19526	2.9847	5.9329	6.40394	3.11029	5.41317	4.74591	2.4405	3.24493
			p-value	0.796921	0.387316	0.183733	0.0116887	0.398488	0.766479	0.568216	0.678615	0.546134	0.256467	0.0200312	0.568687	0.922624	0.384651	0.973462	0.82181	0.676545	0.725156	0.942749	0.507166	0.500261	0.0295959	0.812036	0.172637	0.285909	0.975001	0.81274	0.465917	0.104205	0.559432	0.797083	0.121581	0.708901	0.971733
		EUR	Enrichment	NA	4.69505	4.85244	4.84327	9.92403	-3.3063	3.28623	NA	2.4873	NA	2.27919	2.01679	1.70873	NA	NA	1.15382	2.47923	2.21528	1.26088	1.85056	4.17913	2.98631	2.00744	5.69106	NA	1.35825	1.95273	NA	4.61995	1.77535	1.35825	3.56025	4.60982	4.00248
			SE	NA	2.12368	2.01591	2.00526	3.36426	2.91089	2.54865	NA	0.758966	NA	1.17667	1.69311	2.63479	NA	NA	2.90235	1.6008	1.54934	2.86026	1.41925	2.18466	1.32696	1.44236	2.61859	NA	1.609	1.57	NA	2.07646	1.53551	1.609	2.20837	2.21011	2.8142
			p-value	NA	0.08638	0.0560661	0.0555566	0.0164559	0.146127	0.365664	NA	0.0526551	NA	0.281343	0.549526	0.788106	NA	NA	0.957546	0.35491	0.431316	0.926673	0.549714	0.14165	0.133363	0.486417	0.0679461	NA	0.823753	0.544499	NA	0.077651	0.613475	0.823753	0.244876	0.106035	0.288854
		EAS-EUR difference	z score	NA	0.151613	0.52087	1.44135	-1.1639	0.556504	0.119596	NA	-0.986589	NA	1.82022	0.256377	-0.247993	NA	NA	0.159623	-0.0356988	-0.598006	0.000154541	0.453461	-1.31556	1.66493	-0.0695413	-2.12347	NA	-0.0722077	-0.073179	NA	-1.99773	0.298487	0.181202	0.948781	-0.820332	-0.672331
			p-value	NA	0.879492	0.602457	0.149485	0.244466	0.577867	0.904803	NA	0.323844	NA	0.0687257	0.79766	0.80414	NA	NA	0.873178	0.971523	0.549836	0.999877	0.650217	0.188322	0.0959277	0.944559	0.0337143	NA	0.942437	0.941664	NA	0.0457454	0.765332	0.856209	0.342732	0.412027	0.501373
WeakEnhancer_Hoffman.bed.flanking.500		EAS	Enrichment	1.29136	1.71846	2.99614	0.0285391	0.882638	2.45771	0.840104	0.269311	1.88166	5.96117	0.837036	2.45168	3.0141	4.20967	2.44519	1.51061	2.39521	5.14379	4.4012	-0.606386	2.10354	-0.273833	2.72305	1.68381	-2.79345	3.26304	2.50812	4.29465	1.20689	0.987863	3.22931	1.29477	1.58977	1.77653
			SE	1.24312	1.83715	2.22424	1.66305	1.55699	2.11835	2.10071	1.48309	1.36794	2.09631	0.985238	1.604	1.25888	1.77918	2.0811	1.9344	1.44639	1.7068	1.52021	2.19762	1.72158	1.72904	1.09528	1.64896	1.79541	1.11223	1.2394	2.64897	2.56452	1.24568	2.34621	1.85274	1.12089	1.51807
			p-value	0.814969	0.694983	0.36832	0.557037	0.939823	0.475626	0.938668	0.62039	0.51603	0.0092071	0.868152	0.364044	0.107041	0.060918	0.480889	0.788718	0.329509	0.0182557	0.0322046	0.451319	0.517665	0.4626	0.120236	0.674552	0.0217791	0.0517028	0.22211	0.201883	0.935672	0.992209	0.325373	0.873913	0.597442	0.60624
		EUR	Enrichment	NA	1.71313	1.41058	1.80793	2.66514	0.366427	2.12547	NA	1.71551	NA	2.0059	1.99708	2.18164	NA	NA	1.8932	2.25149	2.21089	3.20859	1.92752	1.7441	2.00121	1.51079	2.41147	NA	1.01949	1.54406	NA	2.17246	1.16146	1.01949	1.90009	1.4349	2.58445
			SE	NA	0.589566	0.660758	0.676027	1.09218	1.10123	0.512262	NA	0.227545	NA	0.377163	0.580623	0.716391	NA	NA	0.770805	0.567104	0.585409	1.05042	0.429844	0.532119	0.416656	0.41227	0.51915	NA	0.469952	0.465901	NA	0.522256	0.450525	0.469952	0.656704	0.576901	0.785925
			p-value	NA	0.22578	0.534951	0.239381	0.14245	0.591149	0.0290947	NA	0.00199938	NA	0.00794161	0.0955794	0.10363	NA	NA	0.254269	0.0294359	0.0407413	0.0408403	0.0296214	0.16497	0.0163034	0.221809	0.0074932	NA	0.96682	0.2456	NA	0.026696	0.719376	0.96682	0.169211	0.450499	0.0493035
		EAS-EUR difference	z score	NA	0.00276048	0.683339	-0.991193	-0.937239	0.875933	-0.594452	NA	0.119812	NA	-1.10796	0.266491	0.574728	NA	NA	-0.183734	0.0925095	1.62541	0.645417	-1.13158	0.19947	-1.27917	1.03586	-0.420918	NA	1.8581	0.728094	NA	-0.368939	-0.131051	0.923524	-0.307943	0.122857	-0.472621
			p-value	NA	0.997797	0.494392	0.321591	0.348636	0.381066	0.55221	NA	0.904632	NA	0.267877	0.789861	0.565475	NA	NA	0.854222	0.926293	0.104074	0.518657	0.257812	0.841895	0.200838	0.300269	0.673815	NA	0.0631551	0.466556	NA	0.712173	0.895735	0.355734	0.758126	0.90222	0.636483
GERP.NS		EAS	Enrichment	2.20011	1.35148	1.87464	1.72432	1.42383	1.63566	1.63064	2.28339	2.08908	1.77557	1.35403	2.16186	1.70135	1.81217	1.85606	1.66471	2.10419	1.36726	1.46624	1.13034	1.10476	1.70191	1.26366	1.82703	1.56142	1.86095	1.70868	1.69357	1.71552	1.91671	1.8324	1.71982	1.69218	1.21431
			SE	0.15816	0.221156	0.282219	0.190432	0.17884	0.235536	0.267508	0.235394	0.246187	0.27382	0.143737	0.283075	0.157633	0.227687	0.265907	0.207317	0.245389	0.206357	0.170753	0.234322	0.19014	0.209406	0.162955	0.244789	0.23738	0.196794	0.158166	0.312847	0.333022	0.207524	0.325878	0.262196	0.144377	0.176668
			p-value	1.17359e-14	0.11119	0.00137661	0.000192968	0.0133109	0.00668083	0.0157552	3.2587e-07	7.16077e-06	0.00148196	0.010342	1.01044e-06	7.56955e-06	0.000120449	0.000410891	0.000754551	3.4437e-07	0.0685184	0.0049164	0.577355	0.575421	0.000783675	0.100887	0.000150446	0.0167093	1.63227e-06	3.03971e-06	0.0445666	0.0316603	2.96681e-06	0.0161752	0.00277667	1.21322e-06	0.221112
		EUR	Enrichment	NA	1.61074	1.60214	1.60176	1.49166	1.82436	1.48201	NA	1.8015	NA	1.54379	1.84838	1.53956	NA	NA	1.53099	1.40258	1.595	1.31985	1.5448	1.84632	1.84299	1.80254	1.52119	NA	1.83485	1.7874	NA	1.49144	1.79969	1.83485	1.6148	1.54378	1.65468
			SE	NA	0.115872	0.122354	0.104323	0.173873	0.195206	0.0989848	NA	0.0610801	NA	0.078491	0.111848	0.145438	NA	NA	0.157197	0.141571	0.104519	0.150769	0.0823538	0.114189	0.0807677	0.0861379	0.0999889	NA	0.104478	0.0858673	NA	0.101917	0.0813985	0.104478	0.114034	0.101934	0.143301
			p-value	NA	1.69634e-06	9.77753e-07	2.2606e-08	0.008171	2.29723e-06	6.57521e-06	NA	5.40059e-29	NA	4.02222e-11	2.3846e-12	0.000126665	NA	NA	0.000411854	0.00433898	2.7936e-07	0.0223259	4.44882e-10	8.69103e-15	4.61202e-20	3.31673e-17	5.80376e-07	NA	1.37158e-12	3.90226e-17	NA	2.33233e-06	9.08619e-19	1.37158e-12	1.06679e-06	1.8422e-07	3.23097e-06
		EAS-EUR difference	z score	NA	-1.03838	0.885915	0.564439	-0.271944	-0.616862	0.52107	NA	1.13379	NA	-1.15868	1.0299	0.754309	NA	NA	0.513953	2.47657	-0.984549	0.642666	-1.66873	-3.34351	-0.628544	-2.92361	1.15664	NA	0.117132	-0.437403	NA	0.643424	0.524955	-0.00714011	0.36733	0.839676	-1.93586
			p-value	NA	0.299093	0.375664	0.572455	0.785665	0.537326	0.602318	NA	0.256883	NA	0.246588	0.303055	0.450664	NA	NA	0.607285	0.0132651	0.324845	0.520441	0.0951719	0.000827263	0.529647	0.00346002	0.247421	NA	0.906756	0.661819	NA	0.519949	0.599614	0.994303	0.713373	0.40109	0.0528854
GERP.RSsup4		EAS	Enrichment	25.5836	-1.58894	8.98784	4.04875	0.17654	0.384925	0.901577	17.0699	29.395	23.7983	6.15708	10.4997	7.68596	-3.79535	-5.64467	13.7713	16.337	1.53985	6.14902	6.55498	0.73483	4.6191	-1.20941	7.5089	31.2597	3.58871	7.74214	20.6238	15.3925	23.5003	2.75357	8.95435	9.25345	5.21177
			SE	6.32204	6.03321	7.7858	6.78479	5.43101	7.44244	8.3027	9.09625	8.18485	9.7041	4.33786	9.37196	5.44785	6.96426	7.93846	8.4307	8.78091	7.30481	5.99062	6.98717	5.3936	7.15543	4.11881	7.43877	9.07189	6.30281	4.9794	11.845	10.7835	7.508	9.91234	6.63809	3.51666	5.28059
			p-value	8.48943e-05	0.665632	0.294413	0.652116	0.880331	0.93369	0.990496	0.0777607	0.00039206	0.0131514	0.230818	0.317389	0.225885	0.486937	0.392402	0.107786	0.0872651	0.940767	0.386056	0.430063	0.96082	0.61621	0.58962	0.380977	0.000254093	0.675942	0.180668	0.0791472	0.185833	0.00268747	0.854442	0.244095	0.0163964	0.420198
		EUR	Enrichment	NA	3.85525	6.93095	14.371	3.81213	1.72071	5.52457	NA	13.8728	NA	7.21058	7.80474	6.54844	NA	NA	5.91252	6.79238	4.94813	6.39078	7.23252	5.23754	8.73899	10.4601	6.05189	NA	9.04515	12.9296	NA	7.21357	14.0667	9.04515	9.06652	5.85862	15.5438
			SE	NA	2.49062	3.1585	4.01509	3.52028	5.09995	3.02432	NA	2.13292	NA	1.68989	3.16288	2.8009	NA	NA	2.91727	2.6659	2.09452	2.94005	1.80575	3.87297	2.48519	3.31052	3.30436	NA	3.8777	3.34621	NA	3.41847	2.97631	3.8777	3.60744	3.32439	4.51551
			p-value	NA	0.251092	0.0531795	0.000705113	0.421909	0.886832	0.119576	NA	9.53417e-09	NA	0.000294069	0.0290131	0.0496952	NA	NA	0.093697	0.0323494	0.0552568	0.0645491	0.000692131	0.274206	0.00272553	0.0047811	0.115641	NA	0.0366398	0.000397238	NA	0.0627056	1.20356e-05	0.0366398	0.0273361	0.143228	0.00128977
		EAS-EUR difference	z score	NA	-0.834093	0.244807	-1.30929	-0.561732	-0.148056	-0.523178	NA	1.83517	NA	-0.226295	0.272457	0.185698	NA	NA	0.880918	1.04009	-0.448508	-0.0362276	-0.0938838	-0.67811	-0.5439	-2.20832	0.179002	NA	-0.737344	-0.864674	NA	0.723004	1.16805	-0.591101	-0.0148473	0.701518	-1.48706
			p-value	NA	0.404229	0.806606	0.190434	0.574299	0.882299	0.60085	NA	0.0664803	NA	0.820972	0.785271	0.852682	NA	NA	0.378362	0.298296	0.653787	0.971101	0.925201	0.497702	0.58651	0.0272221	0.857936	NA	0.460913	0.387217	NA	0.469677	0.242788	0.554453	0.988154	0.48298	0.136999
MAFbin1		EAS	Enrichment	0.42336	0.627457	0.468301	0.0586737	0.849791	0.764594	0.368499	0.16925	0.35137	0.367281	0.420212	0.517744	0.197108	0.549722	0.512317	0.85471	0.480055	0.622691	0.569169	0.637274	0.750116	0.0324417	0.552234	0.541886	0.262011	0.620413	0.0594889	0.758653	-0.266605	0.45819	0.84771	0.132652	0.48152	0.47452
			SE	0.194067	0.379463	0.339285	0.291656	0.322058	0.359592	0.356542	0.323273	0.237343	0.456789	0.161854	0.373787	0.245366	0.294805	0.352624	0.316043	0.323028	0.289313	0.22883	0.309113	0.268481	0.297161	0.156098	0.364279	0.338244	0.37346	0.240579	0.507534	0.639494	0.279523	0.328526	0.276036	0.129106	0.22259
			p-value	0.00291482	0.301822	0.115718	0.00029491	0.635212	0.511519	0.0497009	0.00463263	0.0032663	0.124665	0.000565047	0.176892	0.000196574	0.113539	0.144581	0.642927	0.0881594	0.16797	0.0469474	0.226382	0.33799	0.000325754	0.00247175	0.184664	0.0208462	0.287434	6.00612e-06	0.632639	0.017042	0.0374036	0.632258	0.00073231	3.76771e-05	0.0123843
		EUR	Enrichment	NA	0.257869	0.524576	0.384365	0.64404	0.429247	0.525755	NA	0.451004	NA	0.41112	0.359757	0.581058	NA	NA	0.67582	0.366862	0.151228	0.386093	0.440806	0.670875	0.523472	0.496906	0.538501	NA	0.434526	0.576121	NA	0.552317	0.559531	0.434526	0.25208	0.825979	0.221847
			SE	NA	0.153609	0.151506	0.168604	0.176588	0.283463	0.149271	NA	0.0961136	NA	0.0937764	0.111656	0.141842	NA	NA	0.147411	0.136496	0.115908	0.151468	0.094513	0.157824	0.123016	0.105752	0.117199	NA	0.118214	0.104885	NA	0.12712	0.0980157	0.118214	0.179708	0.170866	0.196999
			p-value	NA	4.27882e-07	0.00109382	0.000241636	0.0360584	0.0304132	0.0011593	NA	3.793e-08	NA	8.97027e-10	1.57265e-07	0.0030027	NA	NA	0.0267755	3.41469e-06	1.47475e-12	2.64491e-05	1.19505e-08	0.0360285	6.45354e-05	1.78298e-06	5.73035e-05	NA	3.28803e-06	3.68964e-05	NA	0.000217869	5.2895e-06	3.28803e-06	1.78998e-05	0.302721	4.97862e-05
		EAS-EUR difference	z score	NA	0.902811	-0.151449	-0.966776	0.560182	0.732385	-0.406844	NA	-0.389094	NA	0.0486052	0.404983	-1.35474	NA	NA	0.512974	0.322778	1.51271	0.667143	0.607811	0.25444	-1.52676	0.293444	0.0088459	NA	0.474539	-1.96851	NA	-1.256	-0.342127	1.18341	-0.362584	-1.60844	0.850048
			p-value	NA	0.366626	0.879621	0.333656	0.575356	0.463934	0.684123	NA	0.697206	NA	0.961234	0.68549	0.175502	NA	NA	0.60797	0.746864	0.130354	0.504681	0.543313	0.799156	0.126822	0.769183	0.992942	NA	0.635116	0.0490094	NA	0.209115	0.732255	0.236647	0.716916	0.10774	0.395299
MAFbin2		EAS	Enrichment	0.59294	0.198746	0.314588	0.593634	0.835406	0.343285	0.763237	0.830479	0.840833	0.758307	0.953233	0.684089	0.846739	0.596223	0.51606	0.316167	0.480246	0.607765	0.509852	0.495358	0.664592	0.410333	0.805161	0.737625	0.598644	0.727079	1.08054	-0.487405	1.03817	0.364355	0.0828458	0.23703	1.00709	0.358555
			SE	0.21379	0.347978	0.422026	0.297719	0.270965	0.413071	0.394544	0.361423	0.348251	0.418355	0.221315	0.343236	0.226132	0.308413	0.362899	0.33749	0.307588	0.248487	0.200189	0.301036	0.311175	0.331714	0.182456	0.336078	0.354873	0.251199	0.219625	0.598772	0.531075	0.274747	0.443757	0.369756	0.195507	0.257563
			p-value	0.0525781	0.0162775	0.0752259	0.165945	0.541445	0.10426	0.542185	0.636136	0.641693	0.560644	0.829942	0.354486	0.496552	0.171985	0.1571	0.034087	0.0864427	0.0992036	0.00974873	0.0874392	0.265635	0.0625887	0.28371	0.429627	0.241798	0.273072	0.713627	0.00235569	0.942656	0.0172247	0.0173918	0.0267398	0.971056	0.00910895
		EUR	Enrichment	NA	0.869518	0.656194	1.02917	0.66739	0.954921	0.891803	NA	0.556523	NA	0.672771	0.594052	0.581804	NA	NA	0.586657	1.0777	0.729014	0.640557	0.700315	0.596714	0.565726	0.658644	0.711964	NA	0.631181	0.777678	NA	0.747193	0.822306	0.631181	0.891279	0.539151	0.43139
			SE	NA	0.218199	0.157604	0.214722	0.236953	0.359794	0.188973	NA	0.0848506	NA	0.104548	0.142936	0.198995	NA	NA	0.197547	0.226622	0.176706	0.18889	0.108681	0.178167	0.142254	0.114221	0.190699	NA	0.178401	0.121187	NA	0.19522	0.12368	0.178401	0.220612	0.160752	0.214511
			p-value	NA	0.551398	0.0243627	0.891477	0.16039	0.90009	0.563977	NA	1.78811e-07	NA	0.00166694	0.00357816	0.0366253	NA	NA	0.0350117	0.730698	0.116949	0.0522886	0.00621916	0.0210068	0.0017486	0.00252889	0.119155	NA	0.0384763	0.0630494	NA	0.185717	0.14474	0.0384763	0.615118	0.00436589	0.0073127
		EAS-EUR difference	z score	NA	-1.63312	-0.758293	-1.1865	0.466769	-1.11654	-0.293889	NA	0.79319	NA	1.14584	0.242159	0.879535	NA	NA	-0.691691	-1.56379	-0.397653	-0.474884	-0.640384	0.189302	-0.430536	0.680653	0.0664069	NA	0.311254	1.20737	NA	0.514253	-1.51991	-1.14648	-1.5195	1.84878	-0.217292
			p-value	NA	0.102444	0.448276	0.235423	0.640665	0.26419	0.768843	NA	0.427667	NA	0.251863	0.808657	0.379111	NA	NA	0.489131	0.117866	0.690886	0.63487	0.521923	0.849856	0.666806	0.496091	0.947054	NA	0.755607	0.22729	NA	0.607075	0.128534	0.251595	0.128636	0.0644895	0.827981
MAFbin3		EAS	Enrichment	0.685664	0.702136	0.359706	0.358487	0.680158	1.25857	0.409764	0.487493	0.431149	0.239541	0.506426	0.185727	0.644669	0.742027	0.671141	0.914897	0.376022	0.706359	0.745348	0.416698	0.592861	0.0598013	0.746481	1.08233	0.480322	0.787979	0.653865	1.26978	0.03363	0.496563	1.30678	-0.0928881	0.74998	0.600906
			SE	0.233481	0.318982	0.366395	0.313516	0.259376	0.314633	0.406937	0.270427	0.295699	0.545486	0.191164	0.300378	0.236521	0.299558	0.339927	0.344104	0.242582	0.270243	0.198068	0.301592	0.305239	0.325356	0.23417	0.408917	0.350518	0.332998	0.214372	0.570158	0.511574	0.227394	0.425494	0.345715	0.206127	0.270261
			p-value	0.177704	0.351603	0.0674791	0.0316249	0.218524	0.410558	0.141669	0.0553759	0.0567239	0.140771	0.0124868	0.00428752	0.131786	0.386425	0.326384	0.803611	0.00694214	0.272021	0.198734	0.0462553	0.180203	0.00203566	0.278684	0.838525	0.118101	0.515094	0.104221	0.641075	0.0425675	0.0204596	0.468787	0.00043208	0.217726	0.128533
		EUR	Enrichment	NA	0.719285	0.621884	0.804725	0.903786	0.900462	0.741196	NA	0.656794	NA	0.556586	0.500947	0.485138	NA	NA	0.44856	0.657262	0.638462	0.666041	0.649559	0.612476	0.457981	0.738053	0.687908	NA	0.64978	0.713592	NA	0.752619	0.722154	0.64978	0.802073	0.928628	1.07036
			SE	NA	0.167101	0.168182	0.198447	0.261124	0.355414	0.144821	NA	0.097678	NA	0.108437	0.165329	0.196109	NA	NA	0.211132	0.157935	0.156652	0.201245	0.110799	0.185353	0.116374	0.131864	0.150819	NA	0.148099	0.129629	NA	0.161064	0.128962	0.148099	0.200791	0.182841	0.270853
			p-value	NA	0.0907401	0.0253799	0.311006	0.709708	0.772675	0.0681219	NA	0.000581292	NA	6.04093e-05	0.00169999	0.00726988	NA	NA	0.00724757	0.0281269	0.0245891	0.101115	0.00147774	0.036987	4.83233e-06	0.0473753	0.0378505	NA	0.0181634	0.0264245	NA	0.122742	0.0300606	0.0181634	0.324019	0.695727	0.795415
		EAS-EUR difference	z score	NA	-0.0476232	-0.650323	-1.20265	-0.6076	0.75444	-0.767312	NA	-0.72458	NA	-0.228231	-0.919355	0.519227	NA	NA	1.15512	-0.97159	0.217364	0.280865	-0.724744	-0.0549258	-1.15233	0.0313605	0.904963	NA	0.379203	-0.238414	NA	-1.34057	-0.862952	1.45829	-2.23855	-0.64837	-1.22693
			p-value	NA	0.962017	0.515483	0.22911	0.543453	0.450585	0.442896	NA	0.46871	NA	0.819467	0.35791	0.603602	NA	NA	0.248042	0.331254	0.827925	0.778814	0.468609	0.956198	0.249184	0.974982	0.365485	NA	0.704537	0.81156	NA	0.180059	0.388164	0.144762	0.0251854	0.516746	0.219848
MAFbin4		EAS	Enrichment	1.06557	1.299	1.06737	0.923464	0.836054	0.992936	0.745022	1.60817	1.35375	1.05284	0.920167	1.02345	0.9513	1.05148	1.19905	1.02068	1.00222	1.28091	1.22779	0.978453	0.986202	0.897027	1.04622	0.995166	1.06011	1.02735	0.962314	0.810811	1.74274	1.05589	0.845849	1.45947	0.949537	0.748796
			SE	0.216253	0.377962	0.447484	0.367291	0.246016	0.369026	0.456861	0.374889	0.362366	0.371613	0.200806	0.368584	0.224827	0.375775	0.448114	0.361019	0.309574	0.284494	0.227039	0.319774	0.329021	0.397142	0.209436	0.340425	0.38179	0.30886	0.228264	0.554083	0.756292	0.265426	0.425339	0.474577	0.18419	0.278837
			p-value	0.762058	0.423328	0.880037	0.834878	0.50476	0.984493	0.56371	0.110275	0.3358	0.886808	0.690374	0.949216	0.828969	0.890398	0.653283	0.954107	0.994265	0.31821	0.313648	0.946093	0.966458	0.795503	0.824693	0.988643	0.874857	0.92934	0.869039	0.732427	0.310774	0.832794	0.704242	0.3272	0.782451	0.366966
		EUR	Enrichment	NA	0.862164	1.10932	0.928972	1.43255	0.726679	0.811792	NA	0.764741	NA	0.993235	0.968202	1.12423	NA	NA	1.17086	0.956849	0.889248	0.662035	0.967175	0.694059	1.01773	0.808897	1.0134	NA	1.03682	0.781261	NA	0.953987	0.901208	1.03682	0.859148	0.818882	1.11881
			SE	NA	0.235423	0.274324	0.245676	0.331426	0.280547	0.160554	NA	0.105995	NA	0.133335	0.154701	0.249626	NA	NA	0.243702	0.187989	0.210566	0.215623	0.129183	0.217486	0.161761	0.12726	0.192332	NA	0.198853	0.132548	NA	0.185227	0.134326	0.198853	0.192996	0.16562	0.246229
			p-value	NA	0.558673	0.68778	0.771051	0.198703	0.316041	0.242513	NA	0.0279242	NA	0.959435	0.837138	0.62022	NA	NA	0.48712	0.817564	0.595854	0.116688	0.799016	0.161456	0.912643	0.133195	0.944388	NA	0.852858	0.0984151	NA	0.803781	0.462015	0.852858	0.468704	0.27536	0.630608
		EAS-EUR difference	z score	NA	0.981022	-0.0799276	-0.0124646	-1.44515	0.574376	-0.137883	NA	1.56009	NA	-0.303134	0.138215	-0.514757	NA	NA	-0.344804	0.125275	1.10658	1.80687	0.0327022	0.740719	-0.281464	0.968406	-0.0466342	NA	-0.0257941	0.685918	NA	1.01299	0.519978	-0.406731	1.17178	0.52747	-0.994691
			p-value	NA	0.326582	0.936295	0.990055	0.148417	0.565713	0.890333	NA	0.118738	NA	0.761787	0.89007	0.606723	NA	NA	0.730242	0.900306	0.268476	0.0707833	0.973912	0.458864	0.778354	0.332841	0.962805	NA	0.979422	0.492765	NA	0.311067	0.603079	0.684205	0.241286	0.597867	0.319887
MAFbin5		EAS	Enrichment	0.612036	1.26484	0.979605	0.929006	0.939606	0.605895	1.64729	0.842761	0.850902	0.839353	0.643509	0.792508	0.98115	0.842681	0.792486	0.742102	0.759626	0.116628	0.412902	0.607681	0.681013	1.26922	0.891406	0.478067	0.574485	0.745946	1.1148	1.8708	0.048624	0.733749	0.682848	1.17286	1.16447	0.989211
			SE	0.230107	0.350838	0.400867	0.352637	0.283111	0.404978	0.532004	0.359937	0.31569	0.426066	0.208276	0.349672	0.269744	0.341685	0.415074	0.346356	0.306311	0.348874	0.288731	0.383883	0.290847	0.363823	0.244773	0.407063	0.394008	0.29736	0.263614	0.764411	0.602978	0.277228	0.359702	0.393942	0.192449	0.304595
			p-value	0.0885382	0.454671	0.959258	0.84094	0.831306	0.32573	0.204372	0.655317	0.637032	0.704564	0.0974618	0.550469	0.944054	0.641571	0.609592	0.446734	0.428313	0.0142617	0.0496127	0.302659	0.255533	0.452985	0.655866	0.19022	0.277876	0.395555	0.66464	0.253731	0.0910603	0.329272	0.376284	0.659166	0.395427	0.971651
		EUR	Enrichment	NA	1.11818	0.903881	0.99133	0.993689	1.17569	0.890951	NA	1.08065	NA	1.11225	0.741133	1.50626	NA	NA	1.3351	1.02888	1.34766	1.29611	1.03714	0.783684	0.650244	0.914466	1.0043	NA	0.712875	0.832128	NA	0.925917	0.823596	0.712875	1.20435	0.941542	0.551052
			SE	NA	0.202702	0.299807	0.320203	0.262571	0.413425	0.192778	NA	0.139743	NA	0.142592	0.203417	0.348296	NA	NA	0.292779	0.208881	0.25354	0.254488	0.148961	0.238211	0.149835	0.135657	0.194762	NA	0.183174	0.135432	NA	0.183729	0.142094	0.183174	0.251647	0.219062	0.230012
			p-value	NA	0.560785	0.749075	0.978306	0.980499	0.667183	0.571355	NA	0.563687	NA	0.431823	0.204371	0.145099	NA	NA	0.246427	0.88962	0.169953	0.244202	0.803285	0.364258	0.0215811	0.528974	0.982383	NA	0.120281	0.216251	NA	0.68796	0.217205	0.120281	0.415482	0.78953	0.0542431
		EAS-EUR difference	z score	NA	0.361964	0.151273	-0.130843	-0.140065	-0.984569	1.33664	NA	-0.665495	NA	-1.85704	0.126997	-1.19197	NA	NA	-1.30754	-0.726234	-2.85443	-2.29479	-1.04296	-0.273099	1.57314	-0.082404	-1.16614	NA	0.0946912	0.953795	NA	-1.39176	-0.288411	-0.0743861	-0.0673713	0.764538	1.14796
			p-value	NA	0.717379	0.879761	0.8959	0.888609	0.324836	0.181341	NA	0.505734	NA	0.0633055	0.898943	0.233273	NA	NA	0.191029	0.467695	0.00431147	0.0217449	0.296966	0.784777	0.115686	0.934325	0.243557	NA	0.92456	0.340187	NA	0.163996	0.773032	0.940703	0.946286	0.444547	0.250987
MAFbin6		EAS	Enrichment	0.903955	1.4211	1.76416	1.51733	1.11943	1.49235	1.29321	1.11418	1.30943	1.52267	1.16645	1.11314	1.29164	0.753448	0.720395	1.23489	1.11606	1.42567	1.13054	1.51673	1.01698	1.4534	1.23519	1.19825	1.1764	1.15795	1.26686	2.13981	1.3416	1.16444	1.60994	1.36296	0.876872	1.13929
			SE	0.259823	0.381574	0.505414	0.476639	0.295506	0.408119	0.476797	0.343461	0.427771	0.576984	0.228081	0.388297	0.32161	0.338901	0.404802	0.376376	0.345373	0.408324	0.321976	0.432105	0.377563	0.438505	0.408463	0.403005	0.354867	0.277739	0.297469	0.736591	0.635273	0.297017	0.512882	0.345023	0.234803	0.346042
			p-value	0.711262	0.258177	0.119892	0.277101	0.686498	0.218741	0.53152	0.73525	0.468048	0.349501	0.469845	0.770653	0.36059	0.465373	0.488433	0.527604	0.735802	0.289176	0.68298	0.220548	0.964013	0.297987	0.56178	0.616403	0.619052	0.567416	0.364794	0.116032	0.589961	0.575798	0.217297	0.293736	0.599248	0.685978
		EUR	Enrichment	NA	1.45346	1.10262	0.928231	1.31121	0.92547	1.33688	NA	1.14086	NA	0.99799	1.16278	0.783105	NA	NA	0.863844	0.741806	0.99561	1.27316	1.01671	1.57248	1.34924	1.16846	1.00649	NA	1.14416	1.1851	NA	1.05166	1.27576	1.14416	1.19773	1.60187	1.17328
			SE	NA	0.289671	0.244647	0.209531	0.358702	0.30303	0.188741	NA	0.145694	NA	0.171449	0.250358	0.261369	NA	NA	0.266232	0.212213	0.231373	0.223073	0.178056	0.206557	0.177795	0.151611	0.202363	NA	0.221612	0.153757	NA	0.189532	0.166566	0.221612	0.226313	0.208654	0.24141
			p-value	NA	0.123406	0.67372	0.731259	0.376918	0.804238	0.0760917	NA	0.334208	NA	0.990661	0.516147	0.407934	NA	NA	0.608545	0.225013	0.984809	0.225238	0.925395	0.00535832	0.0524256	0.264519	0.97441	NA	0.513949	0.22686	NA	0.785293	0.0984067	0.513949	0.382813	0.00416639	0.471462
		EAS-EUR difference	z score	NA	-0.0675534	1.17815	1.13143	-0.412636	1.11521	-0.0851757	NA	0.373032	NA	0.590405	-0.10743	1.22709	NA	NA	0.804847	0.923271	0.91634	-0.36411	1.0699	-1.29074	0.22014	0.153168	0.425231	NA	0.0387897	0.244151	NA	0.437352	-0.326903	0.833666	0.400453	-2.30806	-0.080546
			p-value	NA	0.946141	0.238738	0.257872	0.679874	0.264761	0.932122	NA	0.709125	NA	0.554919	0.914448	0.219789	NA	NA	0.420908	0.355866	0.359489	0.715776	0.284666	0.196795	0.825762	0.878265	0.670668	NA	0.969058	0.807114	NA	0.661856	0.743742	0.404469	0.688823	0.0209956	0.935803
MAFbin7		EAS	Enrichment	1.57697	1.67643	0.912823	1.22476	1.24088	0.561287	0.982814	0.911932	0.88994	1.20983	1.20742	1.93884	1.25953	1.50335	1.76946	0.932049	1.86649	0.790246	0.762096	1.19039	1.25108	1.37104	1.24659	1.1009	1.41222	0.63103	1.16007	0.959567	2.32284	1.65799	1.88337	1.5341	1.05584	1.78572
			SE	0.318793	0.449461	0.436712	0.424851	0.311216	0.403787	0.418421	0.360037	0.478473	0.482312	0.282978	0.472947	0.301047	0.38726	0.447529	0.398732	0.438931	0.338228	0.278621	0.459504	0.374083	0.45488	0.29457	0.440579	0.401344	0.290853	0.291978	0.654447	0.917507	0.375688	0.571904	0.415577	0.195245	0.407526
			p-value	0.0711142	0.124992	0.842223	0.594719	0.430946	0.283382	0.967142	0.806862	0.819838	0.66136	0.450906	0.0383603	0.382914	0.185532	0.0768857	0.863777	0.0386635	0.53527	0.393887	0.678343	0.495886	0.407269	0.393354	0.814919	0.301642	0.201241	0.580151	0.950858	0.128627	0.0702824	0.10289	0.184228	0.773582	0.0489072
		EUR	Enrichment	NA	1.39293	0.940168	1.00654	1.03713	0.892962	0.857204	NA	1.45504	NA	1.20307	1.52721	1.11126	NA	NA	1.15639	1.3924	1.72562	1.59003	0.982612	0.856282	1.05209	1.34451	1.43152	NA	1.75303	1.27025	NA	1.2506	1.04374	1.75303	1.03205	0.899631	1.29949
			SE	NA	0.241752	0.273591	0.272101	0.302797	0.244383	0.171937	NA	0.181511	NA	0.168686	0.265263	0.236936	NA	NA	0.233753	0.278601	0.251811	0.310446	0.183324	0.233845	0.166541	0.169059	0.220119	NA	0.263602	0.172888	NA	0.224613	0.167328	0.263602	0.216292	0.193529	0.299387
			p-value	NA	0.101744	0.826792	0.980702	0.901435	0.662739	0.402117	NA	0.0131473	NA	0.227873	0.050528	0.638233	NA	NA	0.50345	0.155628	0.00481618	0.0671616	0.924335	0.538897	0.754162	0.0436656	0.0508537	NA	0.00604218	0.119889	NA	0.265213	0.793671	0.00604218	0.881737	0.605652	0.316863
		EAS-EUR difference	z score	NA	0.555499	-0.0530641	0.432519	0.469221	-0.70273	0.277672	NA	-1.10426	NA	0.0131992	0.75911	0.387012	NA	NA	-0.485383	0.911915	-2.21825	-1.98478	0.419996	0.894908	0.658431	-0.288316	-0.671307	NA	-2.85835	-0.324683	NA	1.13512	1.49356	0.206986	1.07164	0.568217	0.961535
			p-value	NA	0.578553	0.957681	0.665364	0.638912	0.482224	0.781264	NA	0.26948	NA	0.989469	0.447787	0.698747	NA	NA	0.627404	0.361813	0.0265376	0.0471692	0.674488	0.370836	0.510261	0.773105	0.502025	NA	0.00425844	0.745421	NA	0.256323	0.135291	0.836021	0.283884	0.569888	0.336283
MAFbin8		EAS	Enrichment	1.46363	0.680988	1.45503	1.43561	1.08402	1.47563	1.04213	1.34869	0.553083	1.00001	1.22248	0.797477	1.33285	1.53585	1.33719	1.28775	0.868993	0.951156	0.98502	1.87609	1.4097	1.2563	1.66381	1.31635	1.61475	1.2208	1.13893	1.06828	1.13557	1.03932	0.98468	0.966131	1.20115	1.60473
			SE	0.295364	0.436386	0.419437	0.368861	0.341842	0.435596	0.427837	0.346691	0.344451	0.442939	0.272014	0.385589	0.270581	0.371126	0.415167	0.478517	0.366065	0.372029	0.310047	0.612779	0.386588	0.364618	0.360493	0.39618	0.464306	0.340462	0.25738	0.904924	0.623014	0.356733	0.441969	0.332803	0.203079	0.432058
			p-value	0.109663	0.450084	0.281004	0.232089	0.805645	0.272047	0.921221	0.30413	0.188589	0.999974	0.40742	0.601212	0.208511	0.144843	0.411359	0.544124	0.720069	0.89531	0.961351	0.147017	0.265801	0.477712	0.0628723	0.417019	0.175375	0.511283	0.58629	0.941442	0.827891	0.911955	0.972212	0.918942	0.320631	0.143179
		EUR	Enrichment	NA	1.22486	1.40487	1.42947	0.860039	0.764461	1.58212	NA	1.25912	NA	1.31323	0.848393	1.00463	NA	NA	1.04802	0.980476	1.03883	1.33059	1.30668	1.80314	1.63061	1.18691	1.34109	NA	1.02446	1.0595	NA	1.46372	1.00547	1.02446	1.1495	1.21206	1.36292
			SE	NA	0.243699	0.309251	0.251505	0.366059	0.288533	0.189739	NA	0.160079	NA	0.207994	0.237213	0.258023	NA	NA	0.263888	0.236256	0.25962	0.299224	0.241398	0.243372	0.186152	0.16598	0.225813	NA	0.239178	0.178925	NA	0.230534	0.173964	0.239178	0.23776	0.222623	0.26411
			p-value	NA	0.350619	0.184147	0.0754633	0.700694	0.421823	0.00241913	NA	0.108385	NA	0.133746	0.522456	0.985679	NA	NA	0.855334	0.93383	0.880267	0.263398	0.206115	0.00103047	0.000738765	0.258232	0.131665	NA	0.918333	0.738665	NA	0.0434013	0.974875	0.918333	0.526346	0.343226	0.164325
		EAS-EUR difference	z score	NA	-1.08813	0.0962449	0.0137529	0.447203	1.36112	-1.15376	NA	-1.85882	NA	-0.265006	-0.112468	0.877884	NA	NA	0.438686	-0.255881	-0.193265	-0.802005	0.864558	-0.861258	-0.914309	1.20167	-0.0542632	NA	0.471878	0.253375	NA	-0.493991	0.0852802	-0.079164	-0.448332	-0.0361963	0.477517
			p-value	NA	0.27654	0.923326	0.989027	0.654729	0.173477	0.248597	NA	0.0630528	NA	0.791005	0.910452	0.380006	NA	NA	0.660889	0.798043	0.846751	0.42255	0.387281	0.389096	0.360554	0.229491	0.956726	NA	0.637014	0.799978	NA	0.621313	0.932039	0.936902	0.653914	0.971126	0.632994
MAFbin9		EAS	Enrichment	1.42346	1.46885	1.06448	1.56428	1.81388	1.6033	1.47367	1.50257	1.68736	1.34521	1.6534	1.00314	1.21184	1.16279	1.23399	0.989209	1.13175	2.06434	1.80538	1.49312	1.55807	1.64633	0.891611	0.992115	1.6182	1.50138	1.19361	1.4206	0.793375	1.27089	0.682819	1.19147	1.15305	1.23437
			SE	0.298116	0.465654	0.407372	0.416514	0.366888	0.381172	0.423536	0.364972	0.392408	0.418178	0.263427	0.395889	0.294209	0.331415	0.389895	0.427731	0.360922	0.503269	0.419069	0.351727	0.310894	0.427442	0.235035	0.370805	0.419813	0.403979	0.270636	0.611107	0.569837	0.326665	0.464243	0.369845	0.198792	0.307334
			p-value	0.155047	0.29245	0.873895	0.166401	0.0213857	0.100993	0.251703	0.161538	0.069983	0.395918	0.0142925	0.993643	0.470432	0.620532	0.541841	0.979862	0.712724	0.0308101	0.0536123	0.148768	0.0668686	0.12572	0.64692	0.982907	0.130014	0.192801	0.473078	0.49271	0.717274	0.401035	0.495142	0.604993	0.437196	0.442435
		EUR	Enrichment	NA	0.967293	1.09522	1.34484	0.685498	0.849394	0.963957	NA	1.30736	NA	1.50732	1.82973	1.91208	NA	NA	1.89527	1.546	1.31934	0.907693	1.6176	1.27427	1.13596	1.33154	0.894029	NA	1.42139	1.34497	NA	0.960256	1.39588	1.42139	1.43561	1.31065	1.53643
			SE	NA	0.228533	0.35014	0.357887	0.426304	0.375996	0.219306	NA	0.145121	NA	0.233816	0.352708	0.387966	NA	NA	0.394584	0.270931	0.238153	0.30323	0.300967	0.204918	0.240572	0.16874	0.219314	NA	0.324669	0.202556	NA	0.213496	0.200001	0.324669	0.247532	0.224489	0.375874
			p-value	NA	0.886235	0.784295	0.336421	0.461461	0.687459	0.869537	NA	0.0343013	NA	0.0295869	0.0151883	0.0191874	NA	NA	0.0217453	0.0445195	0.178378	0.759927	0.0396021	0.177775	0.572063	0.047758	0.628904	NA	0.193392	0.0845494	NA	0.852371	0.0452132	0.193392	0.0709657	0.160916	0.146475
		EAS-EUR difference	z score	NA	0.966935	-0.0572128	0.399607	2.00621	1.4081	1.06871	NA	0.908265	NA	0.414745	-1.55896	-1.43814	NA	NA	-1.55698	-0.917899	1.33806	1.73545	-0.268904	0.762187	1.04051	-1.52047	0.227678	NA	0.15433	-0.447738	NA	-0.274242	-0.326324	-1.30373	-0.54859	-0.525567	-0.622133
			p-value	NA	0.333577	0.954376	0.689446	0.0448338	0.159103	0.285202	NA	0.363738	NA	0.678329	0.119006	0.150393	NA	NA	0.119475	0.358672	0.180875	0.0826616	0.788004	0.445948	0.298101	0.128393	0.819897	NA	0.87735	0.654342	NA	0.783899	0.744179	0.192326	0.583287	0.599189	0.533854
MAFbin10		EAS	Enrichment	1.25866	0.650483	1.61638	1.40779	0.591794	0.88881	1.28892	1.18967	1.7371	1.67347	1.3135	1.95784	1.30046	1.27076	1.25415	1.70624	1.93046	1.41958	1.84824	0.778188	1.08466	1.61907	0.928048	1.56707	1.2078	1.58221	1.3944	0.170478	1.83443	1.76601	1.07051	2.04804	1.37714	1.07152
			SE	0.265182	0.321223	0.385283	0.395132	0.283947	0.3231	0.347309	0.40349	0.367783	0.493482	0.261386	0.449559	0.264912	0.342872	0.41349	0.416255	0.38348	0.335204	0.332114	0.345977	0.326524	0.486023	0.225044	0.565019	0.361029	0.307523	0.254932	0.516837	0.609239	0.302668	0.46743	0.416519	0.25626	0.268954
			p-value	0.324126	0.279114	0.106135	0.294232	0.1493	0.730639	0.404648	0.634609	0.0364892	0.180861	0.234981	0.0289219	0.254917	0.419551	0.530407	0.0688545	0.0133527	0.214403	0.0127114	0.523212	0.795677	0.198574	0.748317	0.312794	0.561141	0.0691545	0.120498	0.0886071	0.156627	0.0104003	0.877591	0.010404	0.137935	0.789688
		EUR	Enrichment	NA	1.15855	1.65644	1.164	1.48148	2.42207	1.41407	NA	1.34489	NA	1.24403	1.47674	0.913484	NA	NA	0.815934	1.26446	1.19105	1.27468	1.29061	1.13911	1.62751	1.3649	1.38753	NA	1.19899	1.47134	NA	1.35571	1.46092	1.19899	1.19596	0.921816	1.24224
			SE	NA	0.205035	0.236247	0.232809	0.379243	0.621486	0.283833	NA	0.145968	NA	0.192638	0.279108	0.274508	NA	NA	0.271303	0.243922	0.22035	0.295506	0.213784	0.195935	0.255142	0.189595	0.270672	NA	0.208556	0.205855	NA	0.231007	0.188191	0.208556	0.23469	0.188745	0.286197
			p-value	NA	0.440654	0.00668423	0.478223	0.202782	0.0260225	0.138555	NA	0.0176974	NA	0.202649	0.091409	0.751599	NA	NA	0.496618	0.270828	0.384907	0.34392	0.170958	0.478953	0.0124163	0.0566034	0.147892	NA	0.34131	0.0238886	NA	0.1199	0.0149203	0.34131	0.399633	0.678756	0.39536
		EAS-EUR difference	z score	NA	-1.33322	-0.0886249	0.53158	-1.87792	-2.18895	-0.279024	NA	0.991186	NA	0.213968	0.909189	1.01439	NA	NA	1.79184	1.46541	0.56969	1.29019	-1.25995	-0.14299	-0.0153725	-1.48456	0.286572	NA	1.03133	-0.234788	NA	0.734728	0.856018	-0.25103	1.78226	1.43064	-0.434695
			p-value	NA	0.18246	0.92938	0.595017	0.0603928	0.0286004	0.780227	NA	0.321595	NA	0.830572	0.363251	0.310397	NA	NA	0.0731581	0.14281	0.568888	0.196984	0.207687	0.886298	0.987735	0.13766	0.77444	NA	0.302386	0.814373	NA	0.462505	0.391988	0.801791	0.0747063	0.152535	0.663784
MAF_Adj_Predicted_Allele_Age		EAS	Enrichment	-154124	-202148	-226742	-58082.7	-232530	-186836	-150094	49093.7	-118823	-55767.9	7402.68	-190734	-4608.56	-92387.6	-71147.7	-107841	-200272	-48255.6	-126240	-146116	-95347.3	223.734	-205112	-50498.5	-198412	-109104	38428.4	-160596	-172566	-198895	-228783	-48719.5	-197357	-316920
			SE	83838.3	121102	147592	112962	91705.9	118812	135788	120733	119214	145064	84334.9	129747	77548.3	113190	131426	123926	114186	119667	98114.1	136215	106984	112833	66997.7	120518	116969	100261	77607.3	204364	182657	97176.5	142986	129411	65913.4	103155
			p-value	0.0824156	0.122396	0.155798	0.614866	0.0145628	0.122029	0.285638	0.676146	0.340103	0.705596	0.929364	0.15865	0.952675	0.429549	0.598215	0.396542	0.100269	0.689119	0.21268	0.300189	0.38852	0.998423	0.0024063	0.683018	0.117471	0.295411	0.614156	0.467178	0.360804	0.058612	0.157283	0.709492	0.00464562	0.006285
		EUR	Enrichment	NA	-125518	-144926	-123914	-119668	-81073.9	-91861.2	NA	-92980.7	NA	-94082.1	-49796.4	-78876.6	NA	NA	-81438.7	-82894.2	-79369	-72826.1	-99964.4	-39474.7	-100348	-103493	-92091.9	NA	-97769.4	-131748	NA	-94655	-138382	-97769.4	-110093	-128221	-76798.5
			SE	NA	23290	33924.7	30525	36686.8	32850.1	28531.9	NA	16245.5	NA	18884.6	25963.8	31191.7	NA	NA	28731.4	27640.9	24991	33547	22839.2	27491.6	21113.5	19687.5	34083.3	NA	26257.7	19879.6	NA	29527.9	19293.4	26257.7	31003.2	24221.9	31246.1
			p-value	NA	3.33611e-06	0.000232145	0.000287257	0.00229294	0.0188792	0.00360561	NA	1.33671e-07	NA	7.62049e-06	0.0655133	0.0167042	NA	NA	0.00889462	0.00445107	0.00315065	0.0411225	6.70309e-05	0.163566	2.17849e-05	3.38497e-06	0.0105722	NA	0.000508722	3.88776e-08	NA	0.00300723	2.5415e-09	0.000508722	0.000932998	2.1116e-06	0.0207043
		EAS-EUR difference	z score	NA	-0.621378	-0.540251	0.562597	-1.14265	-0.857973	-0.419688	NA	-0.214791	NA	1.17427	-1.06513	0.888519	NA	NA	-0.207546	-0.999093	0.254509	-0.515126	-0.334148	-0.505818	0.876129	-1.45523	0.332098	NA	-0.109365	2.12421	NA	-0.421078	-0.610788	-0.901199	0.4612	-0.984528	-2.2278
			p-value	NA	0.534351	0.589024	0.573709	0.253185	0.390907	0.674714	NA	0.82993	NA	0.240285	0.286816	0.374262	NA	NA	0.835583	0.31775	0.799102	0.606465	0.738268	0.612984	0.38096	0.145607	0.739815	NA	0.912913	0.0336527	NA	0.673698	0.54134	0.367483	0.644655	0.324856	0.0258936
MAF_Adj_LLD_AFR		EAS	Enrichment	-55.0886	-62.1597	-70.024	-44.9836	-78.1188	-87.779	-84.5863	-65.8005	-44.6066	-64.4861	-80.1848	-65.2472	-72.5962	-86.3688	-63.9854	-85.1127	-63.8815	-91.6157	-96.3175	-99.1762	-75.379	-42.1793	-90.1863	-62.5082	-52.2979	-85.5733	-69.9032	5.96896	-20.4397	-61.5483	-63.7836	-57.3488	-77.8843	-80.5129
			SE	13.9563	20.5057	21.5487	19.9644	14.8875	18.4684	24.4501	17.8237	19.982	24.5643	11.393	19.2934	12.1815	19.1429	23.1685	17.498	17.7394	16.8958	13.6903	16.8055	17.7419	22.5095	11.3262	21.7049	20.5237	15.1556	11.6097	48.8326	38.3635	16.6808	26.8656	21.4533	10.7429	14.7793
			p-value	0.000661902	0.0180862	0.0114069	0.0515822	8.72654e-05	0.0011638	0.0109316	0.00445216	0.0454362	0.0423027	1.11811e-06	0.010698	9.03775e-06	0.000715016	0.0289562	0.000572026	0.00541527	1.89627e-05	4.57908e-07	9.80854e-05	0.00225847	0.0993978	7.29079e-08	0.0218739	0.0390541	7.29183e-05	1.29965e-05	0.918465	0.602222	0.00339049	0.0716534	0.0313991	3.88481e-09	0.000104943
		EUR	Enrichment	NA	-136.072	-139.62	-123.44	-120.603	-134.528	-121.324	NA	-104.972	NA	-139.753	-138.31	-98.358	NA	NA	-102.839	-110.714	-106.774	-166.317	-144.446	-82.1076	-94.4067	-107.396	-146.131	NA	-116.441	-112.112	NA	-138.09	-109.713	-116.441	-159.772	-131.301	-131.167
			SE	NA	16.5202	21.7929	19.3558	33.9165	27.3004	14.8245	NA	11.3092	NA	14.5417	24.342	28.6693	NA	NA	29.8363	17.361	20.3566	23.0847	17.762	17.6679	13.6516	13.9307	17.277	NA	20.9577	13.5146	NA	18.2115	13.458	20.9577	17.3011	14.6579	20.5862
			p-value	NA	5.30389e-11	7.60425e-07	1.05728e-07	0.00208558	0.000202056	1.04415e-12	NA	3.76723e-15	NA	1.86928e-14	3.23169e-06	0.00269426	NA	NA	0.00332137	2.16531e-07	2.54705e-06	1.18792e-07	2.94452e-10	8.47894e-05	1.19605e-08	7.13747e-11	3.4631e-14	NA	1.10031e-06	1.62917e-11	NA	2.26079e-12	5.15198e-11	1.10031e-06	2.24774e-09	3.4642e-11	7.48069e-07
		EAS-EUR difference	z score	NA	2.80688	2.27083	2.82147	1.14697	1.41835	1.28482	NA	2.62913	NA	3.22454	2.35225	0.827026	NA	NA	0.512489	1.88682	0.572973	2.60814	1.85135	0.268732	1.98389	0.958532	3.01434	NA	1.19348	2.36906	NA	2.77042	2.24726	1.54541	3.71631	2.93931	1.99882
			p-value	NA	0.00500238	0.0231575	0.00478045	0.251394	0.156088	0.198855	NA	0.00856028	NA	0.00126176	0.0186602	0.408223	NA	NA	0.608309	0.059185	0.566663	0.00910355	0.0641186	0.788136	0.0472677	0.337794	0.00257541	NA	0.23268	0.0178334	NA	0.00559841	0.0246237	0.122247	0.000202153	0.00328949	0.0456275
Recomb_Rate_10kb		EAS	Enrichment	0.76481	1.1342	0.786252	0.863979	1.17236	0.960681	1.08869	1.09637	0.580983	0.771181	1.10857	0.430465	0.920721	0.478192	0.318863	1.35294	0.494805	0.548984	0.627569	1.12008	1.01321	0.90563	1.21207	0.73832	0.684956	0.454627	0.917657	0.89968	-0.140625	0.625784	1.54631	0.764346	1.07271	0.581829
			SE	0.167283	0.335699	0.341393	0.266461	0.234546	0.357361	0.357793	0.190916	0.238847	0.3402	0.141698	0.314845	0.162471	0.299481	0.376029	0.306508	0.262847	0.228469	0.194014	0.298645	0.258363	0.300006	0.171931	0.293725	0.341615	0.242715	0.172675	0.524371	0.49403	0.242246	0.452345	0.294954	0.115512	0.237224
			p-value	0.135167	0.692	0.506149	0.599022	0.478042	0.909594	0.808415	0.620593	0.052293	0.471179	0.454786	0.0340566	0.619819	0.0404054	0.0208773	0.291034	0.0253858	0.0318939	0.0358549	0.696072	0.959142	0.747834	0.236634	0.334925	0.310253	0.00733011	0.625986	0.842893	0.00185559	0.0840013	0.273831	0.392539	0.534709	0.0446042
		EUR	Enrichment	NA	0.708844	0.823045	0.935213	1.16273	0.835882	0.933821	NA	0.799287	NA	1.03887	0.942351	0.59058	NA	NA	0.565127	0.811206	0.820034	0.916022	1.14827	0.781155	0.803779	0.865453	1.00384	NA	0.945932	0.851123	NA	0.995664	0.795437	0.945932	1.24707	1.04441	1.04473
			SE	NA	0.11929	0.149364	0.121236	0.259857	0.265618	0.117702	NA	0.0633302	NA	0.0862316	0.166436	0.184406	NA	NA	0.195265	0.136412	0.0997235	0.176697	0.10945	0.135172	0.0946153	0.080436	0.112529	NA	0.172457	0.0737039	NA	0.119576	0.0726846	0.172457	0.147978	0.113778	0.188964
			p-value	NA	0.00934384	0.210257	0.585707	0.535458	0.515365	0.569714	NA	0.00100677	NA	0.654314	0.723126	0.0157607	NA	NA	0.0136211	0.145278	0.0637063	0.619476	0.189703	0.089754	0.029309	0.0865452	0.972742	NA	0.749909	0.0364489	NA	0.970984	0.00306608	0.749909	0.118382	0.699707	0.813935
		EAS-EUR difference	z score	NA	1.19394	-0.0987351	-0.24333	0.0275016	0.280281	0.411163	NA	-0.883462	NA	0.420217	-1.43736	1.34329	NA	NA	2.16775	-1.06843	-1.08731	-1.09921	-0.0886393	0.795836	0.323776	1.82605	-0.844142	NA	-1.65009	0.354383	NA	-2.23549	-0.670789	1.24018	-1.46284	0.17456	-1.52629
			p-value	NA	0.232502	0.921349	0.80775	0.97806	0.779262	0.680953	NA	0.376986	NA	0.674327	0.150616	0.179177	NA	NA	0.0301776	0.285325	0.2769	0.271676	0.929369	0.426127	0.746108	0.0678423	0.39859	NA	0.0989253	0.723052	NA	0.0253853	0.502355	0.214909	0.143512	0.861425	0.126938
Nucleotide_Diversity_10kb		EAS	Enrichment	0.884577	0.88775	0.874563	0.888232	0.846383	0.84431	0.909266	0.840732	0.73818	0.739095	0.818417	0.821264	0.802587	0.846934	0.862213	0.957502	0.799064	0.813145	0.803333	0.909864	0.857105	0.832572	0.830207	0.964897	0.762493	0.763105	0.815435	0.626065	0.644757	0.772851	0.919019	0.785154	0.798679	0.824149
			SE	0.0606633	0.064318	0.0658519	0.0614154	0.0571163	0.0586198	0.068141	0.0613816	0.0680249	0.0868879	0.0549143	0.0693249	0.0477952	0.0674913	0.0847005	0.0571135	0.0655508	0.0732886	0.0579236	0.0540195	0.0578201	0.0694681	0.0468209	0.0633885	0.0699016	0.0588458	0.0455209	0.145375	0.112363	0.0576734	0.0724089	0.0694201	0.0294749	0.0535766
			p-value	0.0487458	0.0783416	0.04635	0.0707512	0.00690333	0.00574148	0.186235	0.00651787	1.4943e-05	0.000950876	0.00172838	0.0100586	4.73853e-06	0.018217	0.0857995	0.454504	0.00206216	0.0071988	0.0003434	0.096173	0.0121881	0.0150555	0.00060063	0.579388	9.69091e-05	5.90947e-05	1.63935e-05	0.00212931	0.000167866	4.25878e-05	0.236852	0.00101314	1.57461e-11	0.00037617
		EUR	Enrichment	NA	0.849134	0.830043	0.884653	0.890328	0.822386	0.88765	NA	0.779781	NA	0.835459	0.833001	0.798361	NA	NA	0.794157	0.822535	0.827711	0.888415	0.852858	0.820087	0.801867	0.860203	0.89121	NA	0.858949	0.838292	NA	0.894848	0.827641	0.858949	0.832472	0.837016	0.879357
			SE	NA	0.0337211	0.0379116	0.0378052	0.0395907	0.0538586	0.0261326	NA	0.0223145	NA	0.0238005	0.0318185	0.0376362	NA	NA	0.0391394	0.0341317	0.0309854	0.0475281	0.0267843	0.026385	0.0207386	0.0236827	0.0271012	NA	0.0241153	0.0251308	NA	0.0281886	0.0231737	0.0241153	0.0268874	0.0244639	0.0323796
			p-value	NA	3.40522e-06	3.67369e-06	0.00138839	0.00539381	9.76511e-05	2.55643e-06	NA	3.61415e-18	NA	1.12498e-11	8.81802e-07	1.30374e-07	NA	NA	7.4683e-08	7.89631e-08	1.52806e-07	0.0126389	1.37024e-08	1.23381e-11	1.70485e-17	1.12069e-09	3.0387e-05	NA	9.35928e-09	8.75499e-12	NA	6.87263e-05	6.11286e-14	9.35928e-09	4.79926e-10	4.49725e-11	0.00017587
		EAS-EUR difference	z score	NA	0.53174	0.585902	0.0496241	-0.632338	0.275415	0.296196	NA	-0.581086	NA	-0.284741	-0.153872	0.0694703	NA	NA	2.35919	-0.317574	-0.183054	-1.13552	0.945447	0.582451	0.423528	-0.571689	1.06887	NA	-1.5071	-0.439578	NA	-2.15884	-0.881507	0.787081	-0.635609	-1.00086	-0.881897
			p-value	NA	0.594906	0.557942	0.960422	0.527166	0.782998	0.76708	NA	0.561182	NA	0.775842	0.877711	0.944615	NA	NA	0.0183148	0.750808	0.854755	0.256156	0.344431	0.560263	0.67191	0.567533	0.285128	NA	0.131785	0.660243	NA	0.0308624	0.378044	0.431235	0.525031	0.316895	0.377832
Backgrd_Selection_Stat		EAS	Enrichment	1.26303	1.51208	1.52675	1.64622	1.49604	1.22274	1.20267	1.50417	1.41257	1.73919	1.40295	1.54695	1.58503	1.50712	1.59775	1.30112	1.53896	1.85502	1.70176	1.26448	1.4363	1.7138	1.4712	1.5202	1.41204	1.68699	1.57844	1.28398	1.94428	1.47921	1.58864	1.64111	1.29179	1.60096
			SE	0.0613816	0.150188	0.137306	0.136187	0.109638	0.113105	0.103132	0.111224	0.103431	0.187334	0.0759893	0.123906	0.0900591	0.120632	0.157306	0.10859	0.116453	0.161125	0.126785	0.0944457	0.117075	0.15487	0.0854676	0.132344	0.128728	0.124068	0.0885289	0.152216	0.279806	0.113068	0.22536	0.159264	0.0485915	0.113224
			p-value	4.74984e-07	2.65729e-05	9.59057e-08	3.15765e-12	7.18158e-08	0.0150961	0.0176644	8.02044e-09	1.96075e-06	1.74778e-11	4.35769e-08	4.65402e-09	1.42126e-16	1.91803e-10	4.61421e-11	0.000218298	9.10263e-09	8.5211e-10	2.2589e-10	0.00037593	1.47131e-06	3.18492e-13	5.4178e-10	1.69256e-07	2.40803e-05	2.83577e-13	5.6099e-17	0.0114366	1.82055e-08	4.05316e-07	0.000235531	1.63586e-09	5.01692e-10	6.14257e-14
		EUR	Enrichment	NA	1.58362	1.49796	1.55195	1.59933	1.46999	1.49287	NA	1.23785	NA	1.47227	1.57254	1.78893	NA	NA	1.82361	1.70143	1.50974	1.45383	1.46578	1.23874	1.2081	1.3688	1.50258	NA	1.57389	1.3547	NA	1.50383	1.37204	1.57389	1.21058	1.23322	1.38702
			SE	NA	0.0790847	0.0749885	0.0751669	0.113734	0.123443	0.0597022	NA	0.0313011	NA	0.0579314	0.0655596	0.0940693	NA	NA	0.102198	0.0757906	0.0636022	0.0900849	0.0671516	0.0450302	0.0350941	0.0410352	0.0686085	NA	0.0614711	0.0394059	NA	0.0656196	0.0369439	0.0614711	0.064409	0.041598	0.0683625
			p-value	NA	1.23498e-13	1.3389e-14	2.62407e-16	4.41557e-09	4.52218e-08	6.47463e-18	NA	1.65923e-13	NA	1.50165e-15	3.87856e-19	2.34416e-17	NA	NA	1.12252e-18	1.04896e-20	4.72593e-15	1.43347e-08	1.45648e-13	7.76008e-09	1.0811e-09	4.00637e-20	1.16081e-12	NA	6.46812e-21	1.04734e-21	NA	7.19336e-14	1.07399e-26	6.46812e-21	0.000379443	9.66303e-11	1.18978e-11
		EAS-EUR difference	z score	NA	-0.421478	0.183965	0.606022	-0.653804	-1.4768	-2.43529	NA	1.61689	NA	-0.725448	-0.182505	-1.56572	NA	NA	-3.50384	-1.1693	1.9933	1.59409	-1.73708	1.57498	3.18461	1.08005	0.1182	NA	0.816782	2.3089	NA	1.53256	0.900921	0.0631264	2.50607	0.915666	1.61754
			p-value	NA	0.673406	0.854041	0.5445	0.513238	0.13973	0.0148798	NA	0.105903	NA	0.468177	0.855186	0.117414	NA	NA	0.000458597	0.242284	0.0462291	0.110915	0.0823732	0.115261	0.00144951	0.280121	0.905909	NA	0.414053	0.0209492	NA	0.125384	0.36763	0.949666	0.0122081	0.359842	0.105761
CpG_Content_50kb		EAS	Enrichment	1.15012	1.31775	1.42746	1.4951	1.33527	1.3002	1.34055	1.21061	1.08906	1.23665	1.28492	1.30764	1.33758	1.39764	1.43134	1.27421	1.31999	1.52517	1.53196	1.32025	1.37141	1.50794	1.36146	1.24748	1.23427	1.46887	1.34969	0.988699	1.20742	1.30055	1.39013	1.47535	1.25769	1.34663
			SE	0.0317085	0.0522229	0.074266	0.0731634	0.0409882	0.05991	0.0724995	0.050722	0.035848	0.061956	0.0328274	0.0541458	0.0449808	0.0542181	0.0677944	0.0476275	0.0489335	0.0692008	0.0608487	0.054802	0.0514156	0.0867493	0.042652	0.0517858	0.0544772	0.0563109	0.0431446	0.0789456	0.0717455	0.0444384	0.0937872	0.0888167	0.032355	0.0529618
			p-value	9.03211e-06	2.36162e-09	6.79433e-08	2.11459e-14	7.13881e-15	1.42344e-06	1.39939e-06	7.88136e-05	0.0140342	0.000123012	1.00652e-13	1.17775e-07	5.47721e-14	5.12598e-11	4.90157e-10	5.91622e-08	1.53207e-09	3.11129e-12	2.4754e-14	1.82653e-08	1.56108e-08	1.37414e-11	9.63664e-13	4.87256e-07	3.26074e-05	7.03321e-17	5.05895e-15	0.884926	0.00489992	2.65152e-10	4.0383e-06	3.88907e-09	9.47683e-13	2.58422e-09
		EUR	Enrichment	NA	1.40187	1.34836	1.35164	1.38396	1.28274	1.44123	NA	1.12325	NA	1.31533	1.47422	1.55611	NA	NA	1.5536	1.44248	1.36551	1.42381	1.33145	1.10605	1.09288	1.22337	1.4429	NA	1.34433	1.21734	NA	1.44537	1.21573	1.34433	1.21038	1.21838	1.24889
			SE	NA	0.0418763	0.0330957	0.0260064	0.0487634	0.0406575	0.0396017	NA	0.0148335	NA	0.021149	0.0369351	0.0555339	NA	NA	0.0539075	0.0313437	0.0428153	0.0367206	0.0229044	0.0276435	0.0185777	0.0181681	0.0290094	NA	0.0280255	0.0187987	NA	0.0296312	0.0205642	0.0280255	0.029844	0.0238792	0.0296256
			p-value	NA	3.28035e-17	3.69153e-18	7.51812e-26	6.88969e-11	8.60415e-10	4.84407e-19	NA	4.85364e-13	NA	3.80925e-29	5.29406e-23	3.63326e-16	NA	NA	1.53384e-15	1.39072e-28	8.28448e-12	1.70517e-16	1.14229e-28	0.000509125	2.3595e-06	9.22839e-24	1.6617e-26	NA	1.98301e-21	2.41539e-20	NA	1.74623e-27	1.24387e-17	1.98301e-21	2.45495e-10	9.82358e-15	2.35754e-13
		EAS-EUR difference	z score	NA	-1.25674	0.972853	1.8476	-0.764415	0.241168	-1.21881	NA	-0.881289	NA	-0.778916	-2.54144	-3.05794	NA	NA	-3.88396	-2.10787	1.96203	1.52168	-0.188533	4.5457	4.67852	2.9788	-3.29231	NA	1.97999	2.81222	NA	-3.06537	1.73225	0.467874	2.82801	0.977663	1.61066
			p-value	NA	0.208847	0.330626	0.0646603	0.44462	0.809425	0.222916	NA	0.378161	NA	0.436029	0.0110396	0.00222865	NA	NA	0.00010277	0.0350419	0.0497591	0.128088	0.850459	5.47522e-06	2.88947e-06	0.00289375	0.000993697	NA	0.0477049	0.00492012	NA	0.00217404	0.0832296	0.639875	0.00468388	0.328241	0.107254
MAF_Adj_ASMC		EAS	Enrichment	-2.67585e+07	-1.55931e+07	-2.51544e+07	-1.88268e+07	-1.67593e+07	-2.55274e+06	-2.8124e+07	-2.1586e+07	-3.45842e+07	-2.7206e+07	-1.60507e+07	-1.66417e+07	-1.94643e+07	-1.37749e+07	-1.75325e+07	-1.4742e+07	-1.92394e+07	-2.6318e+07	-2.72866e+07	-9.42904e+06	-1.25285e+07	-2.40627e+07	-2.4294e+07	-4.38066e+06	-3.41937e+07	-2.14798e+07	-1.88245e+07	-3.70161e+07	-4.25065e+07	-2.30968e+07	-2.70947e+07	-3.0033e+07	-2.51715e+07	-3.2185e+07
			SE	5.22901e+06	9.09231e+06	7.67079e+06	6.08986e+06	6.15604e+06	7.19213e+06	9.35436e+06	8.38618e+06	8.04442e+06	9.82798e+06	4.77291e+06	7.62947e+06	5.52517e+06	6.5785e+06	7.67316e+06	7.77604e+06	7.26786e+06	7.68398e+06	6.58557e+06	7.10676e+06	6.80334e+06	6.41884e+06	4.94175e+06	7.25658e+06	9.25644e+06	5.59304e+06	5.30306e+06	1.78948e+07	1.34897e+07	7.06568e+06	1.00397e+07	7.26429e+06	4.32505e+06	7.46084e+06
			p-value	2.66862e-07	0.0842257	0.000381683	0.00215583	0.00707527	0.719895	0.000545323	0.00726012	1.80473e-06	0.00151768	0.000934741	0.026616	0.000187235	0.0285847	0.0128712	0.0421588	0.00757167	0.000574	2.10986e-05	0.181812	0.0557891	9.53467e-05	5.67146e-06	0.528276	1.851e-05	0.000242768	0.000186476	0.0171098	0.000413024	0.000654022	0.000387863	3.72274e-06	4.26478e-09	4.30135e-07
		EUR	Enrichment	NA	-2.62461e+07	-2.47341e+07	-1.84107e+07	-2.16929e+07	-3.24711e+07	-2.26663e+07	NA	-3.14272e+07	NA	-2.51092e+07	-3.20642e+07	-3.36444e+07	NA	NA	-3.27892e+07	-2.35999e+07	-3.24858e+07	-2.05e+07	-2.13527e+07	-2.68752e+07	-2.91702e+07	-2.70658e+07	-1.91764e+07	NA	-2.6088e+07	-2.62964e+07	NA	-2.16799e+07	-2.52387e+07	-2.6088e+07	-2.27959e+07	-2.29181e+07	-1.87105e+07
			SE	NA	5.17764e+06	5.01952e+06	5.5098e+06	5.20917e+06	8.70414e+06	4.98867e+06	NA	2.87021e+06	NA	3.37745e+06	4.72141e+06	5.09728e+06	NA	NA	5.51499e+06	4.70883e+06	4.61527e+06	5.26059e+06	3.68347e+06	4.25309e+06	3.91248e+06	3.53291e+06	4.70807e+06	NA	3.99978e+06	3.69023e+06	NA	4.86016e+06	3.31514e+06	3.99978e+06	5.58574e+06	4.24003e+06	6.15931e+06
			p-value	NA	9.16768e-08	2.88034e-08	0.000375333	2.66073e-05	3.23946e-06	8.4054e-07	NA	1.98768e-21	NA	1.87053e-13	2.59865e-10	1.75788e-10	NA	NA	1.90324e-09	4.36507e-07	8.11568e-11	1.3473e-05	3.22483e-09	5.74314e-10	3.54204e-12	1.10554e-14	2.78909e-05	NA	7.23328e-10	1.92019e-13	NA	3.22464e-06	2.5504e-14	7.23328e-10	3.74062e-05	5.10361e-08	0.00168544
		EAS-EUR difference	z score	NA	1.01814	-0.0458462	-0.0506639	0.611788	2.64973	-0.51481	NA	-0.369621	NA	1.54924	1.71891	1.88633	NA	NA	1.89309	0.503535	0.688101	-0.805184	1.4896	1.78811	0.679432	0.45628	1.71047	NA	0.670179	1.15653	NA	-1.4525	0.274435	-0.0931589	-0.78977	-0.372052	-1.39274
			p-value	NA	0.308612	0.963433	0.959593	0.540678	0.00805562	0.606686	NA	0.711665	NA	0.121325	0.0856306	0.0592499	NA	NA	0.0583463	0.614588	0.491389	0.420713	0.136329	0.073758	0.496864	0.648189	0.0871786	NA	0.502743	0.247464	NA	0.146363	0.78375	0.925777	0.429662	0.709855	0.163697
GT_eQTL_MCPP		EAS	Enrichment	2.4626	4.19348	8.05441	11.5091	4.94729	8.64337	1.71932	1.85141	4.28316	7.73365	6.74771	5.13473	5.41219	11.1085	11.2941	4.46568	5.08089	10.2619	6.67446	12.1874	6.73403	13.3176	3.30535	1.65372	1.89095	9.20917	5.41914	-1.04139	4.62395	3.97175	8.45741	13.298	3.91741	10.4338
			SE	1.99217	3.34187	4.40254	4.19953	2.81067	5.13953	3.94456	2.91771	2.43184	4.26622	2.28731	3.17837	2.49495	4.10015	4.2469	3.37431	2.80465	3.71179	2.72468	3.6959	3.23652	4.48113	1.97481	3.18209	3.16439	3.44879	2.38296	3.54783	4.21299	2.54638	5.3599	4.60469	1.83079	4.32618
			p-value	0.461372	0.332998	0.114846	0.00788622	0.166531	0.137234	0.853991	0.767692	0.168216	0.0968438	0.0102664	0.187983	0.0671669	0.0106848	0.0114784	0.300039	0.143743	0.0121337	0.0358341	0.00167307	0.0589227	0.00195277	0.240333	0.836349	0.777757	0.015098	0.0527182	0.575878	0.38724	0.236267	0.135928	0.0030858	0.10723	0.020523
		EUR	Enrichment	NA	12.0681	8.23944	9.28946	6.02103	6.75338	9.28721	NA	4.32872	NA	7.74512	9.96075	9.67088	NA	NA	11.5726	7.35779	9.18906	8.03644	6.58101	3.12504	3.06086	6.16574	11.0814	NA	7.13299	5.94726	NA	10.4458	7.15453	7.13299	4.81617	4.74076	2.97054
			SE	NA	2.02894	1.69184	1.78158	2.59459	2.86165	1.58264	NA	1.02666	NA	1.39325	2.12296	2.55424	NA	NA	2.60901	1.67762	2.09139	2.44273	1.53721	1.58313	1.04785	1.10189	2.09664	NA	1.59951	1.21112	NA	2.00996	1.28117	1.59951	1.87097	1.40894	1.75752
			p-value	NA	6.50427e-08	3.4976e-05	2.52807e-05	0.054269	0.0287287	6.38138e-07	NA	0.00194443	NA	1.46343e-06	8.21428e-05	0.00070888	NA	NA	0.000106533	0.000206138	0.000115844	0.00243126	0.000253155	0.180411	0.0491539	9.66174e-06	6.38799e-06	NA	0.00015815	0.00011342	NA	1.01255e-05	6.69379e-06	0.00015815	0.0376121	0.00674541	0.263053
		EAS-EUR difference	z score	NA	-2.0142	-0.039231	0.486566	-0.280703	0.321291	-1.78059	NA	-0.0172588	NA	-0.372414	-1.26264	-1.19272	NA	NA	-1.66621	-0.696707	0.25181	-0.37219	1.40061	1.00167	2.22875	-1.26486	-2.47399	NA	0.546124	-0.197568	NA	-1.24721	-1.11656	0.236778	1.70651	-0.356401	1.59828
			p-value	NA	0.0439881	0.968706	0.626566	0.778938	0.74799	0.0749792	NA	0.98623	NA	0.709584	0.20672	0.232978	NA	NA	0.0956715	0.485986	0.801188	0.709751	0.161331	0.316503	0.0258308	0.20592	0.0133613	NA	0.584981	0.843383	NA	0.212321	0.264182	0.812829	0.0879131	0.72154	0.109982
BLUEPRINT_H3K27acQTL_MCPP		EAS	Enrichment	2.71927	6.34387	1.23986	8.13132	3.31986	10.6043	0.467486	6.09749	3.15948	-4.50984	2.61648	-0.885775	1.91869	3.3744	4.33689	6.25283	-1.8168	6.89585	7.73998	6.2405	3.63211	7.9341	5.10515	3.61353	-3.93857	7.04156	1.40267	2.73869	1.54134	-2.85629	-1.42081	5.51479	3.77843	3.00266
			SE	1.405	2.58782	2.53371	2.64377	2.49284	2.7921	2.59463	2.14274	1.61228	2.81149	1.67802	2.34576	1.44293	1.95666	2.066	2.45934	1.8938	2.58938	2.10778	2.56304	2.25265	3.09444	1.95979	2.12623	2.18549	2.21836	1.44246	3.24419	3.21946	1.65923	2.88486	2.60967	1.44035	2.04487
			p-value	0.220727	0.0416433	0.924642	0.00817933	0.341217	0.000493304	0.835745	0.0235065	0.177524	0.037873	0.314909	0.417212	0.524305	0.230233	0.107031	0.0266923	0.131111	0.0287342	0.00255469	0.0457042	0.241162	0.0275745	0.0440712	0.212753	0.0153186	0.00957088	0.779952	0.593086	0.866197	0.0172214	0.406677	0.0920943	0.0537605	0.331089
		EUR	Enrichment	NA	4.84264	4.16824	5.23398	3.9003	5.40225	7.48078	NA	2.43332	NA	9.56561	6.51109	8.48968	NA	NA	8.68353	4.81334	11.9628	12.5798	11.0199	2.01669	2.12609	3.05362	8.23154	NA	3.6288	2.38079	NA	8.60675	1.73783	3.6288	9.77958	3.09223	5.18682
			SE	NA	1.22965	1.21717	1.5151	2.51728	1.70396	1.34642	NA	0.538015	NA	1.26491	1.37522	1.81098	NA	NA	1.93339	1.16718	1.32896	1.73963	1.62274	0.828405	0.816359	0.88063	1.3251	NA	1.0907	0.838568	NA	1.34555	0.790988	1.0907	1.52029	1.05302	1.46632
			p-value	NA	0.00106984	0.0089818	0.00375731	0.250924	0.00915993	4.56228e-06	NA	0.00839365	NA	2.0457e-09	0.000245028	0.000133657	NA	NA	0.000225059	0.0015099	1.7832e-12	2.23433e-10	1.22781e-07	0.219406	0.168332	0.0219517	3.73757e-07	NA	0.0177696	0.102434	NA	7.27576e-08	0.351509	0.0177696	3.89355e-08	0.0490908	0.00482136
		EAS-EUR difference	z score	NA	0.523973	-1.04179	0.950837	-0.163841	1.59035	-2.39921	NA	0.427233	NA	-3.30696	-2.72028	-2.83778	NA	NA	-0.777002	-2.98039	-1.74093	-1.7709	-1.57551	0.673052	1.81483	0.954844	-1.84326	NA	1.38057	-0.586231	NA	-2.02486	-2.49935	-1.63727	-1.41208	0.384594	-0.868015
			p-value	NA	0.600297	0.297508	0.341687	0.869857	0.111755	0.0164307	NA	0.66921	NA	0.000943149	0.00652274	0.00454282	NA	NA	0.437158	0.00287877	0.0816961	0.0765779	0.11514	0.500914	0.0695504	0.339657	0.0652905	NA	0.167411	0.55772	NA	0.0428812	0.0124422	0.101574	0.157925	0.700539	0.385386
BLUEPRINT_H3K4me1QTL_MCPP		EAS	Enrichment	0.926388	2.09471	2.34724	5.06377	3.00825	0.787522	6.1718	3.6684	1.4132	-0.645306	0.968716	-0.153504	1.74343	2.07537	3.84686	0.703447	-0.490405	9.10211	8.79312	5.08073	2.95811	5.70234	3.10323	1.37633	0.185738	5.80572	2.33773	3.08399	2.00155	-0.18032	6.34966	3.1236	3.24811	3.98674
			SE	1.48082	2.34006	3.01929	2.24542	2.02134	2.64856	2.94034	2.13314	1.6675	2.60738	1.61555	2.25929	1.44953	2.17368	2.3959	2.43799	2.15733	2.51454	2.11244	2.50785	2.49284	2.34332	1.51863	2.0013	2.38509	2.10703	1.44361	2.99649	3.40925	2.07886	3.34799	2.57092	1.16545	2.18419
			p-value	0.960219	0.641223	0.657157	0.0740078	0.31989	0.93577	0.0669487	0.208348	0.805282	0.527509	0.984392	0.610957	0.608707	0.621919	0.239151	0.903071	0.489423	0.00305971	0.000744785	0.0846235	0.419805	0.0447197	0.169523	0.851377	0.73076	0.0206838	0.354699	0.48826	0.768375	0.56952	0.112873	0.408309	0.0591135	0.167543
		EUR	Enrichment	NA	6.27257	6.58182	7.91382	5.8378	2.45719	5.31074	NA	2.71009	NA	7.63804	8.55968	6.44072	NA	NA	6.83728	6.92059	5.25925	9.79977	9.5574	1.28889	1.8414	3.71689	7.81453	NA	4.59278	3.50855	NA	6.87093	3.4212	4.59278	4.77214	3.53118	4.1867
			SE	NA	1.18999	1.12008	1.67821	2.28443	1.63109	1.35802	NA	0.652729	NA	1.44348	1.59865	1.7541	NA	NA	1.68767	1.20279	1.28323	2.51866	1.91601	1.08607	0.799915	0.890869	1.48169	NA	1.58651	0.892531	NA	1.55229	0.865755	1.58651	1.42732	0.999896	1.81876
			p-value	NA	3.16875e-05	3.38394e-06	0.000234485	0.0372745	0.38765	0.00304205	NA	0.00943347	NA	1.47569e-05	1.11952e-05	0.00345706	NA	NA	0.00149414	8.22355e-06	0.000804235	0.00013528	4.31383e-05	0.79042	0.28957	0.00215908	1.22259e-05	NA	0.0262048	0.00496774	NA	0.000208705	0.00534949	0.0262048	0.0107669	0.0137192	0.0717569
		EAS-EUR difference	z score	NA	-1.59141	-1.31494	-1.01669	-0.927626	-0.536781	0.26586	NA	-0.724239	NA	-3.07842	-3.14818	-2.06427	NA	NA	-2.06865	-3.00043	1.36125	-0.306227	-1.41846	0.613872	1.55929	-0.348544	-2.58552	NA	0.459876	-0.689839	NA	-1.29988	-1.59931	0.474208	-0.560624	-0.18434	-0.0703506
			p-value	NA	0.111517	0.18853	0.309301	0.353602	0.591419	0.790347	NA	0.468919	NA	0.00208104	0.00164291	0.0389924	NA	NA	0.0385789	0.00269597	0.173436	0.759432	0.156058	0.5393	0.118927	0.727432	0.00972335	NA	0.645605	0.490296	NA	0.193641	0.109752	0.635352	0.575054	0.853747	0.943915
BLUEPRINT_D0_methylation_MCPP		EAS	Enrichment	1.56788	2.30486	4.14894	3.83538	3.34385	4.20384	4.79477	5.17645	0.0386772	1.24734	2.66704	0.772778	4.26381	3.02741	3.20842	1.302	1.59299	1.87185	3.61221	3.98007	3.45935	4.27357	3.45066	4.47868	1.38386	1.99531	4.62625	0.705125	3.4779	1.94108	1.1342	4.74434	4.95156	2.82034
			SE	0.951946	1.69036	2.61902	1.72761	1.37408	1.71383	2.25745	1.75574	1.15111	1.81259	1.36285	1.65596	1.23969	1.63323	1.82038	1.55628	1.57663	1.78513	1.96246	1.71862	1.59899	1.92055	1.15886	2.07116	1.72528	1.48872	1.29659	2.31147	2.68532	1.48565	2.0838	1.98879	1.18426	1.38065
			p-value	0.552155	0.436033	0.23176	0.0948946	0.0849871	0.0474696	0.0896735	0.0180572	0.398955	0.890894	0.193782	0.889963	0.00969802	0.218588	0.22355	0.846256	0.703044	0.624109	0.187044	0.0978174	0.121741	0.0988605	0.029646	0.0699347	0.824097	0.506176	0.00578189	0.898265	0.356665	0.519969	0.947721	0.0809428	0.00118755	0.201186
		EUR	Enrichment	NA	3.44327	2.46245	3.28339	0.933999	3.876	3.91566	NA	2.27652	NA	4.26514	4.27654	3.07936	NA	NA	3.50422	4.95728	3.20422	6.41556	5.19103	2.65108	2.94619	2.51295	4.53784	NA	4.92413	2.8999	NA	4.50024	3.29971	4.92413	4.38481	3.5889	2.56276
			SE	NA	0.906806	0.874144	0.94839	1.15952	1.20195	0.696309	NA	0.478762	NA	0.53885	0.929142	1.20399	NA	NA	1.1131	0.695654	0.782941	1.78225	0.644001	0.784354	0.53264	0.571694	0.75323	NA	1.11115	0.646224	NA	0.769978	0.688834	1.11115	0.820245	0.709108	0.979281
			p-value	NA	0.0102962	0.0954672	0.016498	0.95429	0.0126901	7.81508e-05	NA	0.00857921	NA	1.64866e-08	0.000826449	0.0900847	NA	NA	0.0278403	5.85619e-08	0.00473573	0.0050401	6.02172e-09	0.0421054	0.000294527	0.010118	8.80931e-06	NA	0.00103231	0.00435332	NA	1.72753e-05	0.00123922	0.00103231	3.33818e-05	0.000461079	0.11561
		EAS-EUR difference	z score	NA	-0.593471	0.610817	0.280083	1.34034	0.156617	0.372127	NA	-1.79501	NA	-1.09047	-1.84524	0.685397	NA	NA	-1.15096	-1.95227	-0.683522	-1.05748	-0.659812	0.453829	0.666001	0.725665	-0.0268449	NA	-1.57661	1.19165	NA	-0.365969	-0.829656	-1.60486	0.167123	0.987204	0.152176
			p-value	NA	0.552866	0.541321	0.779414	0.180134	0.875547	0.709799	NA	0.0726527	NA	0.275504	0.0650028	0.493093	NA	NA	0.249748	0.0509065	0.494277	0.290294	0.509374	0.649952	0.50541	0.468044	0.978583	NA	0.114885	0.233399	NA	0.714388	0.406733	0.108525	0.867273	0.323543	0.879048
synonymous		EAS	Enrichment	3.20327	-4.79969	32.354	-7.97038	8.32571	8.69726	17.862	-13.9529	1.78952	1.44088	4.28007	8.07077	-3.43411	-7.80863	-10.4507	10.8581	0.979627	11.8315	3.51407	-5.48208	14.2643	-14.6412	14.5614	6.51772	-8.2149	2.86964	-6.58782	10.986	29.0077	-4.62201	9.1489	13.5632	-2.34054	13.0386
			SE	8.12135	13.9841	20.3658	13.129	12.3239	14.6557	19.9053	11.283	10.0532	14.6642	7.71733	12.6955	8.97925	10.8151	12.5261	15.5027	11.0211	14.6357	12.1369	13.8458	12.495	14.6743	10.9731	12.9514	11.8809	9.74923	8.83558	16.9663	21.9059	10.3196	23.8551	19.3608	7.65473	12.705
			p-value	0.786185	0.674244	0.127325	0.493834	0.549731	0.596264	0.395323	0.193768	0.93755	0.975987	0.670592	0.578676	0.624258	0.427885	0.377245	0.520436	0.998519	0.457363	0.834466	0.634702	0.292898	0.290245	0.216091	0.664997	0.438344	0.847602	0.396622	0.552156	0.178585	0.58075	0.727581	0.510903	0.660835	0.341942
		EUR	Enrichment	NA	17.0782	-1.5624	1.07656	2.64507	-1.91877	15.0449	NA	0.31879	NA	0.560852	6.28744	0.970507	NA	NA	2.41986	7.77604	0.692526	2.72667	2.73687	4.65379	5.06543	7.82436	8.03272	NA	7.48826	3.32127	NA	8.17745	1.05977	7.48826	-9.84493	-2.7698	12.3411
			SE	NA	11.9094	5.83371	7.52542	12.3537	9.63132	12.1515	NA	2.7031	NA	4.50102	6.53223	10.3919	NA	NA	9.38161	8.23575	6.39684	7.59158	4.61896	6.00733	4.56506	4.20515	8.31568	NA	6.88787	3.93128	NA	8.97391	3.90394	6.88787	7.8422	5.79317	9.52253
			p-value	NA	0.182535	0.661662	0.991829	0.892846	0.75992	0.245935	NA	0.800961	NA	0.921993	0.419495	0.997725	NA	NA	0.879204	0.410503	0.961093	0.81999	0.70644	0.541359	0.37328	0.106425	0.39424	NA	0.348223	0.554598	NA	0.420286	0.98777	0.348223	0.158498	0.517664	0.238239
		EAS-EUR difference	z score	NA	-1.19108	1.60098	-0.597835	0.325542	0.605346	0.120795	NA	0.141277	NA	0.4163	0.124905	-0.320713	NA	NA	0.465679	-0.493985	0.697385	0.0550028	-0.563099	0.693199	-1.28231	0.573306	-0.0984324	NA	-0.386919	-1.02465	NA	0.879923	-0.514962	0.0668815	1.12061	0.0447154	0.0439339
			p-value	NA	0.233623	0.109382	0.54995	0.744771	0.544949	0.903854	NA	0.887651	NA	0.677191	0.900599	0.748428	NA	NA	0.641445	0.621317	0.485562	0.956136	0.573367	0.488185	0.199733	0.566438	0.921589	NA	0.698816	0.305528	NA	0.378901	0.606579	0.946676	0.262455	0.964334	0.964957
non_synonymous		EAS	Enrichment	18.4327	7.42091	8.84857	6.35935	7.75298	22.324	-9.38332	13.329	8.8872	-5.45621	1.78567	2.66559	15.0242	8.51096	15.1084	11.288	5.03767	-3.98457	1.79424	5.89797	-13.9041	7.57163	5.07217	-0.690541	19.8915	-1.82629	17.8618	-12.2538	-18.8409	9.6065	9.06946	16.3384	6.66302	2.69653
			SE	7.21261	17.4338	15.1896	8.6242	11.135	16.9019	14.6825	9.77464	9.52587	13.0627	6.66227	11.8559	7.42689	10.3787	12.9801	11.3408	10.196	11.7698	10.6804	12.1397	10.0416	8.63738	10.1009	12.8704	10.523	9.56164	7.50507	15.1814	18.8607	9.39713	21.3161	13.5061	5.22094	10.8094
			p-value	0.015685	0.709601	0.59916	0.533074	0.54255	0.204644	0.480502	0.209288	0.412669	0.618926	0.904922	0.887305	0.0550953	0.468523	0.273161	0.36411	0.689486	0.671709	0.940425	0.684365	0.14985	0.445701	0.685413	0.894669	0.0720181	0.766953	0.0214182	0.377424	0.273715	0.355915	0.701847	0.249682	0.271911	0.874717
		EUR	Enrichment	NA	17.4992	29.7137	28.7362	13.9831	13.3863	6.35358	NA	9.10391	NA	14.7146	9.07511	5.93484	NA	NA	7.86322	10.8444	17.4677	6.57312	15.4621	1.35799	2.17257	6.6248	14.8261	NA	19.9268	5.79443	NA	9.87722	8.5151	19.9268	-0.274928	5.75486	8.38646
			SE	NA	6.99312	6.62902	5.74934	11.2677	10.1522	4.81869	NA	2.08339	NA	3.54425	5.3121	7.00363	NA	NA	7.05135	5.26191	5.67358	5.43595	3.92608	5.04025	3.3613	3.19676	5.10793	NA	3.92195	3.15594	NA	5.01557	3.17764	3.92195	5.74397	4.12277	6.87928
			p-value	NA	0.0220338	3.37139e-05	1.8623e-06	0.241303	0.18991	0.270581	NA	0.000139164	NA	0.000164166	0.12097	0.475687	NA	NA	0.325901	0.0629186	0.00518246	0.291579	0.000405725	0.943357	0.728152	0.0791139	0.00978132	NA	1.93139e-06	0.128212	NA	0.0804954	0.0179661	1.93139e-06	0.824591	0.25446	0.278242
		EAS-EUR difference	z score	NA	-0.536534	-1.25898	-2.1589	-0.393277	0.453311	-1.01837	NA	-0.0222245	NA	-1.71327	-0.49336	0.890385	NA	NA	0.256454	-0.506094	-1.64185	-0.398765	-0.749612	-1.35838	0.582525	-0.146548	-1.12058	NA	-2.10486	1.48218	NA	-1.4715	0.110021	-0.500942	1.13195	0.136514	-0.444081
			p-value	NA	0.591589	0.208039	0.0308577	0.694115	0.650325	0.308503	NA	0.982269	NA	0.0866629	0.621758	0.373259	NA	NA	0.7976	0.61279	0.100621	0.690066	0.453489	0.174344	0.560213	0.883489	0.262466	NA	0.0353038	0.138292	NA	0.141156	0.912393	0.616412	0.257657	0.891415	0.656984
Conserved_Vertebrate_phastCons46way		EAS	Enrichment	13.4996	6.52689	3.63491	8.70152	3.02489	-0.414138	-0.454033	21.7551	9.93947	9.60437	2.86516	10.871	9.14482	5.45583	6.79599	8.65121	10.6363	5.61635	5.51095	6.16295	-1.14737	10.1436	3.97921	5.94037	13.2512	3.65908	9.22777	0.9931	12.7496	11.2511	5.73953	6.27484	3.20041	2.85163
			SE	2.44702	4.34	3.54414	3.67927	3.00796	3.22728	3.77746	4.35456	3.01321	3.8928	2.73816	3.41979	2.28359	2.51882	3.05472	3.3737	3.13556	3.22404	2.83524	3.34242	2.64193	3.79304	2.25974	3.51686	4.14989	2.28691	2.12817	4.92243	5.02271	3.0019	4.24278	3.35056	1.84649	2.45738
			p-value	1.87493e-07	0.199997	0.458777	0.0305326	0.492403	0.65963	0.700944	7.96415e-06	0.00213332	0.014195	0.488294	0.00372143	0.000478869	0.0687673	0.0463083	0.0174489	0.00218238	0.152178	0.109585	0.122877	0.421633	0.0119423	0.190486	0.141249	0.000922205	0.232449	0.000164315	0.998883	0.0128104	0.000490743	0.254799	0.101542	0.233529	0.446131
		EUR	Enrichment	NA	4.00708	6.09398	4.75706	3.4904	2.95526	4.37056	NA	6.48886	NA	3.07939	6.83554	4.52002	NA	NA	3.85396	3.92273	2.02241	3.88203	3.7843	6.76808	6.52107	7.60963	3.82941	NA	8.65807	7.46791	NA	4.09057	7.84139	8.65807	5.2433	3.67204	6.83013
			SE	NA	1.57947	1.71661	1.70496	2.54987	2.23989	1.31385	NA	0.809368	NA	1.05507	1.71057	1.82685	NA	NA	1.77362	1.19116	1.41932	1.83076	1.27851	1.61449	1.14468	1.50937	1.50361	NA	1.5327	1.47938	NA	1.49247	1.27917	1.5327	1.52787	1.5575	2.46738
			p-value	NA	0.0639782	0.0022309	0.0184953	0.316636	0.36655	0.00993652	NA	1.11422e-10	NA	0.0508339	0.000914392	0.0525458	NA	NA	0.104115	0.0162821	0.469958	0.0992098	0.0324432	0.000193604	2.13701e-06	2.43988e-05	0.0582738	NA	2.17477e-06	1.78923e-05	NA	0.0359849	1.41423e-07	2.17477e-06	0.00454464	0.08499	0.0162065
		EAS-EUR difference	z score	NA	0.545593	-0.624451	0.972713	-0.118051	-0.857698	-1.20632	NA	1.10596	NA	-0.0730068	1.05537	1.58145	NA	NA	1.25862	2.00154	1.02024	0.482648	0.664688	-2.55652	0.914329	-1.33596	0.551912	NA	-1.81582	0.678997	NA	1.65257	1.04494	-0.646965	0.280123	-0.195239	-1.14248
			p-value	NA	0.585346	0.532332	0.330696	0.906027	0.391059	0.227694	NA	0.268745	NA	0.941801	0.291257	0.113776	NA	NA	0.208167	0.0453339	0.307613	0.629345	0.50625	0.0105726	0.360544	0.181563	0.581008	NA	0.0693978	0.49714	NA	0.098418	0.296051	0.517655	0.779383	0.845206	0.253255
Conserved_Vertebrate_phastCons46way.flanking.500		EAS	Enrichment	0.734715	1.17994	1.98794	1.65297	1.47307	1.98475	1.57475	0.473181	0.48482	1.12972	1.66666	1.7947	1.53101	0.812798	0.833215	1.31227	1.8527	1.1404	1.33776	1.21051	1.61457	1.64274	1.72314	1.70857	0.883614	1.45133	1.56285	2.66884	1.38954	1.62889	2.06439	1.59929	1.96729	1.55242
			SE	0.315128	0.428364	0.56697	0.519937	0.382932	0.488779	0.586446	0.488896	0.422195	0.537466	0.368874	0.462953	0.314188	0.398126	0.486818	0.451579	0.425815	0.43042	0.379591	0.461192	0.468852	0.588255	0.321733	0.459588	0.446446	0.369622	0.299875	0.728749	0.723851	0.374469	0.587816	0.544605	0.234471	0.358481
			p-value	0.397597	0.675495	0.0728963	0.213771	0.219806	0.0326328	0.328998	0.272752	0.206022	0.809963	0.0772558	0.0869908	0.091971	0.634953	0.729241	0.497049	0.0457889	0.742688	0.372469	0.647088	0.196326	0.278239	0.0249958	0.127882	0.793883	0.227472	0.0618172	0.0107744	0.587686	0.0906709	0.0731869	0.270961	9.24771e-05	0.134131
		EUR	Enrichment	NA	1.63993	1.4699	1.72309	2.12223	1.80113	1.71339	NA	1.47941	NA	1.56096	1.69541	1.5315	NA	NA	1.55316	1.62656	1.7759	1.86202	1.46117	1.51585	1.18024	1.7078	1.43093	NA	1.7721	1.69915	NA	1.4961	1.76277	1.7721	1.24519	1.76704	1.76901
			SE	NA	0.185078	0.170672	0.153072	0.343941	0.30323	0.162804	NA	0.0854624	NA	0.11026	0.195824	0.238121	NA	NA	0.220257	0.186778	0.164297	0.256981	0.122967	0.178715	0.124406	0.115014	0.168441	NA	0.173509	0.138267	NA	0.172363	0.152301	0.173509	0.168636	0.157455	0.220495
			p-value	NA	0.000587323	0.00585505	4.38588e-06	0.00178511	0.00248404	4.00036e-05	NA	5.33163e-08	NA	1.00264e-06	0.000639298	0.0308904	NA	NA	0.0150958	0.000618144	2.07094e-05	0.000840209	0.000277118	0.00464505	0.142711	8.39968e-09	0.0130998	NA	1.27165e-05	2.50969e-06	NA	0.0049996	2.78753e-06	1.27165e-05	0.155342	9.3083e-07	0.000448175
		EAS-EUR difference	z score	NA	-0.985752	0.874918	-0.129379	-1.2612	0.319235	-0.227804	NA	-2.30893	NA	0.274547	0.197519	-0.00122401	NA	NA	-0.479436	0.486353	-1.37939	-1.14367	-0.525152	0.196762	0.769204	0.0448926	0.567208	NA	-0.785582	-0.412778	NA	-0.143212	-0.331179	0.476918	0.621103	0.709006	-0.514632
			p-value	NA	0.324255	0.381619	0.897058	0.207237	0.749549	0.819798	NA	0.0209475	NA	0.783664	0.843421	0.999023	NA	NA	0.631628	0.626717	0.167774	0.252759	0.599478	0.844014	0.441772	0.964193	0.570573	NA	0.432113	0.67977	NA	0.886123	0.740509	0.63342	0.534532	0.478321	0.60681
Conserved_Mammal_phastCons46way		EAS	Enrichment	18.2143	2.83795	-0.518377	2.91251	1.26728	-0.98993	1.83126	26.653	15.218	15.9449	3.81687	14.5313	11.2099	5.81352	7.14614	12.4165	14.8648	4.31412	2.80147	6.62576	-1.32148	5.28567	5.48194	7.55294	20.8723	1.25381	11.6842	3.44888	18.8992	16.4946	4.59932	3.80247	3.99966	2.6779
			SE	3.58851	4.86934	5.04032	4.09625	3.37815	4.22211	4.64298	6.45261	4.56364	5.7319	3.52231	4.74872	3.10975	3.52635	4.1831	4.36676	4.40728	4.29644	3.51924	4.49931	3.53039	4.21865	2.9343	4.24182	5.28713	3.01255	2.9903	6.10461	7.17133	4.13364	4.86399	4.41604	2.31666	3.25021
			p-value	1.03912e-06	0.7063	0.763194	0.638414	0.936547	0.634269	0.857297	0.000117211	0.000727794	0.00239664	0.415049	0.00295662	0.00104256	0.170374	0.140933	0.0050122	0.00110417	0.424628	0.601698	0.211139	0.512297	0.30355	0.116819	0.101094	1.44655e-05	0.932626	0.000343726	0.68814	0.00624605	8.58498e-05	0.453849	0.525831	0.194793	0.601792
		EUR	Enrichment	NA	6.10458	5.63881	4.38035	4.01558	3.53318	5.53749	NA	10.7531	NA	4.68372	8.9745	5.14917	NA	NA	4.60332	6.32577	3.9828	4.10752	5.07503	7.37895	8.91028	9.92324	4.04964	NA	10.9708	10.4749	NA	3.92871	10.975	10.9708	6.22034	6.29912	10.4616
			SE	NA	2.02971	2.09124	2.05915	2.4313	2.99933	1.77948	NA	1.18075	NA	1.3536	2.00034	2.4867	NA	NA	2.54174	1.72806	1.83599	2.11854	1.57702	1.90348	1.5625	2.0324	1.98042	NA	1.97533	1.99508	NA	1.91051	1.7444	1.97533	2.19196	1.96849	3.39408
			p-value	NA	0.0149933	0.0225773	0.0855237	0.197847	0.386889	0.0127971	NA	2.70302e-14	NA	0.00778596	9.90969e-05	0.0862659	NA	NA	0.13952	0.00229415	0.104764	0.131673	0.0121678	0.000553569	5.50864e-07	2.16893e-05	0.122421	NA	1.11329e-06	3.46059e-06	NA	0.120197	2.70719e-08	1.11329e-06	0.0162234	0.00693538	0.0045176
		EAS-EUR difference	z score	NA	-0.619215	-1.12832	-0.320162	-0.660315	-0.873354	-0.745374	NA	0.94716	NA	-0.229725	1.07841	1.52212	NA	NA	1.54636	1.80378	0.0709126	-0.317952	0.325258	-2.16923	-0.805699	-1.24426	0.748351	NA	-2.69737	0.3364	NA	2.01719	1.23024	-1.21367	-0.490427	-0.756392	-1.65635
			p-value	NA	0.535774	0.259183	0.748845	0.509052	0.38247	0.456046	NA	0.343557	NA	0.818306	0.280853	0.127978	NA	NA	0.122018	0.0712655	0.943467	0.750522	0.744986	0.0300655	0.420417	0.213403	0.454248	NA	0.00698901	0.736569	NA	0.0436761	0.218607	0.224874	0.623832	0.449414	0.0976519
Conserved_Mammal_phastCons46way.flanking.500		EAS	Enrichment	0.743007	2.05464	2.84513	2.27493	2.16459	2.36359	2.45587	1.13693	1.01118	1.26495	2.18336	2.74291	2.08476	1.40323	1.64241	1.23455	2.55456	2.19441	2.12184	1.88951	1.62945	2.17492	2.12553	2.13465	0.857405	2.05431	2.07937	2.4248	1.39681	2.02469	2.7662	2.15438	2.57728	1.97259
			SE	0.36679	0.504559	0.656195	0.640863	0.444539	0.608628	0.651461	0.638729	0.515951	0.763984	0.504873	0.632805	0.419782	0.488386	0.584879	0.521974	0.547754	0.554199	0.438031	0.60367	0.592014	0.791925	0.395294	0.508292	0.539327	0.460918	0.408567	0.753769	0.92919	0.47899	0.658758	0.711341	0.314173	0.452783
			p-value	0.481638	0.0303926	0.00296185	0.0528418	0.00882707	0.01802	0.0277411	0.828205	0.982659	0.729459	0.0263714	0.00629694	0.0126659	0.411169	0.273079	0.654669	0.00592233	0.0379686	0.0140818	0.133954	0.297709	0.143526	0.0060256	0.0328754	0.791024	0.0240672	0.0102288	0.0493781	0.669776	0.0358896	0.00465793	0.100746	4.53179e-06	0.0379935
		EUR	Enrichment	NA	2.06382	2.02061	2.18047	2.54438	2.11018	2.21546	NA	1.64519	NA	1.9128	2.03368	2.01556	NA	NA	2.18045	2.12245	2.27945	2.34549	1.79152	1.76174	1.60441	2.19353	1.75102	NA	2.25852	2.17424	NA	1.88601	2.1874	2.25852	1.59637	2.00438	1.8913
			SE	NA	0.244179	0.223473	0.197221	0.237598	0.374603	0.255903	NA	0.115466	NA	0.148798	0.247795	0.299365	NA	NA	0.30192	0.226642	0.235017	0.302333	0.164087	0.204203	0.156434	0.142288	0.22172	NA	0.240246	0.163501	NA	0.241402	0.176647	0.240246	0.215792	0.181317	0.268026
			p-value	NA	1.72657e-05	6.24956e-06	2.5619e-10	6.71278e-08	0.00107844	3.37092e-06	NA	2.97397e-08	NA	1.33938e-08	6.38878e-05	0.000864165	NA	NA	0.000150713	1.16088e-06	2.1807e-06	1.42796e-05	5.69424e-06	0.000160261	0.000108626	1.61772e-13	0.00055939	NA	3.7913e-07	1.7276e-10	NA	0.000198929	1.27215e-09	3.7913e-07	0.00661514	3.12577e-08	0.000913371
		EAS-EUR difference	z score	NA	-0.0163707	1.18942	0.140885	-0.753484	0.354578	0.343483	NA	-1.19915	NA	0.514039	1.0436	0.134218	NA	NA	-1.56864	0.728944	-0.141274	-0.420212	0.156636	-0.211245	0.706753	-0.161836	0.691789	NA	-0.392895	-0.215595	NA	-0.509562	-0.318708	0.724012	0.750666	1.57937	0.154504
			p-value	NA	0.986939	0.234274	0.887961	0.451159	0.722906	0.731235	NA	0.230469	NA	0.607224	0.29667	0.893231	NA	NA	0.116732	0.466036	0.887653	0.67433	0.875532	0.832696	0.47972	0.871435	0.48907	NA	0.694397	0.829304	NA	0.610358	0.749948	0.469059	0.452854	0.114251	0.877212
Conserved_Primate_phastCons46way		EAS	Enrichment	17.4358	2.58985	-3.0359	2.40929	0.700941	-2.71698	14.6823	19.0098	12.4327	21.4607	6.34033	17.3095	15.813	12.1788	15.6005	12.2818	18.6448	1.18801	0.377694	2.27728	-2.47617	3.25076	6.6352	13.6373	12.1137	4.87631	12.9947	6.96569	19.0295	18.0549	14.7228	-1.46466	7.72408	4.19325
			SE	3.45487	4.22152	4.90166	4.27412	3.51096	5.22357	5.52326	4.99978	4.96683	6.18472	3.04514	5.54937	3.51525	4.45918	5.26373	4.84928	5.57312	5.15098	3.70083	4.30137	3.54682	4.41093	2.77278	5.34336	5.43769	3.62836	3.33669	7.03251	7.3173	5.36952	6.50765	4.50155	2.42491	3.43923
			p-value	1.39307e-06	0.707638	0.404092	0.740779	0.931795	0.465997	0.0076763	0.000495204	0.0131068	0.000202324	0.0672353	0.00244694	2.44872e-05	0.00702398	0.00145305	0.0113089	0.00113513	0.970769	0.866493	0.765766	0.330649	0.608086	0.0373409	0.010736	0.0339387	0.268544	0.000353338	0.41159	0.00929948	0.000997083	0.0312361	0.586941	0.00493799	0.340527
		EUR	Enrichment	NA	5.1325	7.47426	5.88927	5.88315	9.41253	3.89543	NA	12.0522	NA	4.91864	7.16909	3.27183	NA	NA	2.6595	6.18078	5.73626	3.4254	5.88496	8.751	10.0684	11.5028	3.51255	NA	13.6897	11.8007	NA	3.64488	12.1592	13.6897	5.73739	8.43625	12.9763
			SE	NA	1.95239	1.90096	2.46626	2.81489	3.46731	1.54064	NA	1.18134	NA	1.09448	2.0831	2.51267	NA	NA	2.53418	1.75107	1.59378	2.01707	1.12353	2.25144	1.7123	1.62567	1.63931	NA	2.05553	1.68238	NA	1.60576	1.6842	2.05553	2.1864	2.09271	2.71042
			p-value	NA	0.0349336	0.000380999	0.0371447	0.0790303	0.0115333	0.0626438	NA	1.17617e-16	NA	0.000329217	0.00292834	0.366616	NA	NA	0.509386	0.0031537	0.00247137	0.216202	2.31016e-05	0.000418145	4.07515e-07	7.75124e-10	0.126103	NA	4.12924e-09	3.66138e-10	NA	0.0965698	2.00668e-10	4.12924e-09	0.0287581	0.000316568	6.89626e-06
		EAS-EUR difference	z score	NA	-0.546671	-1.99913	-0.705217	-1.15159	-1.93465	1.88118	NA	0.074525	NA	0.439355	1.71075	2.90242	NA	NA	1.75862	2.13361	-0.84353	-0.723093	-0.811503	-2.67246	-1.44087	-1.51442	1.81149	NA	-2.11345	0.319518	NA	2.05363	1.04768	0.151382	-1.43914	-0.222338	-2.00577
			p-value	NA	0.584605	0.0455941	0.480675	0.24949	0.0530331	0.059947	NA	0.940593	NA	0.660404	0.0871269	0.0037029	NA	NA	0.0786427	0.0328745	0.398932	0.469623	0.417077	0.00752968	0.14962	0.12992	0.0700654	NA	0.0345624	0.749334	NA	0.0400116	0.294787	0.879675	0.150111	0.824051	0.0448807
Conserved_Primate_phastCons46way.flanking.500		EAS	Enrichment	1.89161	1.6556	4.44801	3.59987	2.21356	3.27382	0.388784	3.3131	2.2598	1.03616	2.29553	3.65938	2.29567	1.86327	2.07046	1.50436	3.0701	1.66173	1.74624	2.28342	3.33358	3.57596	2.58685	2.83669	2.39462	3.40643	2.6793	4.7579	-0.00728373	2.62958	1.42876	4.06629	2.49609	2.86799
			SE	0.58468	1.05627	1.47016	1.07323	0.850692	1.19433	1.1711	0.879176	0.91986	1.20135	0.730629	1.05838	0.647546	0.95852	1.06695	1.01053	0.966217	1.16376	0.877295	1.03426	1.02884	1.15293	0.719071	0.865287	1.00022	1.00778	0.6394	1.61783	1.54436	0.886482	1.20187	1.08459	0.551129	0.816094
			p-value	0.126473	0.531241	0.0184333	0.0102762	0.158243	0.0437348	0.596205	0.0112037	0.178976	0.975957	0.0902677	0.0106889	0.0496806	0.369608	0.318228	0.615402	0.0342988	0.567592	0.392684	0.216146	0.0260761	0.0209836	0.0303683	0.0278109	0.16314	0.0204181	0.00954891	0.00519748	0.510277	0.0698981	0.717156	0.00264488	0.00858981	0.0288167
		EUR	Enrichment	NA	3.10143	2.70567	2.74657	3.22894	3.36698	3.30859	NA	2.76431	NA	2.63183	3.41324	2.79389	NA	NA	2.70753	3.23122	2.94474	3.25973	2.61839	2.74307	2.71519	3.22482	2.60817	NA	3.34964	3.10085	NA	2.74702	3.34371	3.34964	1.76951	3.11379	3.01147
			SE	NA	0.50811	0.427934	0.399032	0.740448	0.709649	0.452876	NA	0.254494	NA	0.250806	0.500216	0.530507	NA	NA	0.541784	0.396952	0.304649	0.578621	0.301001	0.33466	0.266675	0.286458	0.35618	NA	0.347676	0.309802	NA	0.396645	0.311477	0.347676	0.400882	0.371912	0.497343
			p-value	NA	3.31101e-05	4.43248e-05	6.27216e-06	0.00151375	0.000213122	5.11891e-07	NA	6.55455e-12	NA	7.73589e-10	3.59826e-06	0.000825962	NA	NA	0.00203589	5.8755e-08	1.57242e-08	4.98075e-05	3.8429e-07	6.53541e-08	4.36136e-10	4.72153e-14	7.21504e-06	NA	2.20287e-10	1.51965e-11	NA	1.33472e-05	1.50917e-13	2.20287e-10	0.0492867	1.86406e-08	2.57211e-05
		EAS-EUR difference	z score	NA	-1.23351	1.13791	0.745237	-0.900313	-0.0670592	-2.32539	NA	-0.528603	NA	-0.435353	0.210261	-0.595172	NA	NA	-1.04933	-0.154244	-1.06653	-1.44015	-0.310971	0.545804	0.727388	-0.824222	0.244221	NA	0.0532656	-0.593318	NA	-1.7274	-0.760028	-1.5353	1.9863	-0.929052	-0.150129
			p-value	NA	0.217384	0.255159	0.456129	0.367954	0.946535	0.020051	NA	0.597081	NA	0.663306	0.833464	0.551729	NA	NA	0.294025	0.877418	0.286183	0.149826	0.755823	0.585201	0.466988	0.409814	0.807059	NA	0.95752	0.552969	NA	0.0840967	0.447238	0.12471	0.0469998	0.352862	0.880663
BivFlnk		EAS	Enrichment	11.7788	4.55512	1.22766	4.61627	5.24854	7.84802	15.6474	11.2391	11.295	15.4616	12.4109	23.4197	21.0443	11.8983	16.6667	10.6954	22.1019	-3.22535	2.03685	8.1309	-0.791879	5.14637	5.03926	20.3415	12.8444	12.9571	20.6915	5.3594	11.65	18.7511	4.14258	3.02637	10.5179	1.43587
			SE	2.95367	4.25134	6.349	3.65439	3.94335	4.58355	7.7845	4.28605	4.13891	10.8987	4.52651	7.67894	5.88413	4.79449	5.50928	4.34834	7.46567	4.7623	3.83409	5.32407	4.71026	4.42497	3.62369	7.74345	6.38116	5.31374	5.44252	6.7263	6.99483	6.95673	4.39133	4.50421	3.00017	4.0594
			p-value	0.000291598	0.40214	0.970683	0.318418	0.275145	0.137121	0.0520388	0.016328	0.011305	0.172827	0.00604045	0.00128629	0.000541428	0.0238006	0.00304684	0.0215437	0.00285479	0.38062	0.784385	0.175038	0.702533	0.335121	0.265858	0.0117056	0.0611528	0.0218692	0.000263093	0.531123	0.133023	0.00804209	0.474476	0.650166	0.00135025	0.914083
		EUR	Enrichment	NA	5.25766	6.01816	6.36718	4.13884	11.3614	5.21342	NA	6.73835	NA	3.70623	9.54873	2.40836	NA	NA	0.0053111	3.0062	7.31649	9.03061	3.62346	4.65988	6.15006	12.8081	4.30372	NA	15.4057	15.1318	NA	4.53068	15.5638	15.4057	5.73174	5.82318	12.0906
			SE	NA	1.92967	2.0992	1.91107	2.45786	5.43168	1.89946	NA	1.12631	NA	1.3817	2.60973	2.98155	NA	NA	2.55919	1.89782	3.1222	3.11251	1.75296	2.09698	1.44871	1.7805	2.07661	NA	3.67017	2.45614	NA	2.05275	2.80809	3.67017	2.44146	2.20266	3.11257
			p-value	NA	0.0268928	0.018293	0.00586958	0.195193	0.0541879	0.0321042	NA	1.20788e-06	NA	0.0516892	0.00130232	0.635395	NA	NA	0.697014	0.288204	0.0515665	0.00895868	0.135498	0.0813769	0.000355038	2.09412e-10	0.113184	NA	0.000102786	4.95902e-08	NA	0.0859628	1.2007e-06	0.000102786	0.0582657	0.0294132	0.000464221
		EAS-EUR difference	z score	NA	-0.150476	-0.716387	-0.424574	0.238818	-0.494344	1.30215	NA	1.06231	NA	1.83927	1.7103	2.82517	NA	NA	2.11872	2.47897	-1.85122	-1.4162	0.804149	-1.05737	-0.215567	-1.92418	2.00046	NA	-0.379151	0.9311	NA	0.976606	0.424851	-1.96801	-0.528046	1.26137	-2.0829
			p-value	NA	0.880389	0.473753	0.671147	0.811247	0.621063	0.192866	NA	0.288095	NA	0.065876	0.0872113	0.00472557	NA	NA	0.0341144	0.0131764	0.0641375	0.156718	0.421311	0.290342	0.829325	0.0543326	0.0454507	NA	0.704576	0.351802	NA	0.328764	0.670945	0.0490667	0.597467	0.207174	0.0372607
BivFlnk.flanking.500		EAS	Enrichment	-4.14073	0.289114	6.91485	11.1673	1.14069	-1.28122	3.15083	2.19591	-1.61613	-2.0727	0.0223716	-4.40424	-1.71721	2.36758	-0.0721039	-0.453184	-2.23079	5.17711	3.36824	8.90428	6.75067	10.1538	5.40487	2.94282	-2.1667	5.82373	-1.04665	-2.25148	-0.189032	-0.589502	-0.458477	6.08139	1.77409	10.0825
			SE	2.35119	3.8894	6.03761	3.69109	3.03364	4.42927	5.89723	3.04792	3.25681	5.9855	4.35209	4.70488	3.51957	3.59498	3.91179	3.73092	4.08977	3.57157	3.30883	3.64134	3.72664	4.12165	3.14837	4.44686	3.79229	3.68526	3.33895	6.87775	5.94157	3.67552	5.15868	4.58402	1.91223	2.88358
			p-value	0.0274004	0.855228	0.312312	0.00708738	0.962985	0.60436	0.715225	0.691855	0.417979	0.602629	0.816555	0.232887	0.440075	0.703638	0.783235	0.696798	0.41756	0.24963	0.47697	0.0256481	0.124485	0.0333523	0.156089	0.662302	0.404867	0.188962	0.541072	0.645523	0.841508	0.661755	0.776328	0.280848	0.68554	0.00118377
		EUR	Enrichment	NA	4.10217	4.19427	3.63	2.82549	5.41557	5.38228	NA	2.37134	NA	4.05497	7.98285	5.37091	NA	NA	4.4708	5.71975	4.08288	6.95423	3.85034	3.15226	2.29668	5.5852	5.98302	NA	5.8903	5.50825	NA	5.9252	4.73159	5.8903	3.69226	3.2725	5.52396
			SE	NA	1.29224	1.19233	1.14479	2.30981	2.09104	1.47698	NA	0.499826	NA	0.836695	1.62597	1.83526	NA	NA	1.63072	1.14422	0.830041	1.25356	1.17021	0.933407	0.653244	0.792816	1.46525	NA	0.99836	0.848647	NA	1.32472	0.881988	0.99836	0.833207	1.00353	1.3461
			p-value	NA	0.0192284	0.00700787	0.0187862	0.417456	0.0341975	0.00595324	NA	0.00632871	NA	0.00031221	4.20064e-05	0.0201519	NA	NA	0.0383953	6.84738e-05	0.00038621	1.04858e-05	0.0168817	0.0237181	0.0489728	1.19694e-08	0.00131678	NA	1.92995e-06	2.7705e-07	NA	0.000432214	4.60592e-05	1.92995e-06	0.0021328	0.0222895	0.000975887
		EAS-EUR difference	z score	NA	-0.930365	0.442069	1.95038	-0.441868	-1.36724	-0.367052	NA	-1.21018	NA	-0.909927	-2.48841	-1.78572	NA	NA	-1.20931	-1.87212	0.29842	-1.01347	1.32138	0.936659	1.88281	-0.055544	-0.649333	NA	-0.0174342	-1.90267	NA	-1.0044	-1.40775	-1.20828	0.512784	-0.69385	1.43246
			p-value	NA	0.352182	0.65844	0.051131	0.658585	0.171551	0.71358	NA	0.22621	NA	0.362861	0.0128317	0.0741442	NA	NA	0.226544	0.0611906	0.765383	0.310836	0.186376	0.348934	0.0597263	0.955705	0.516123	NA	0.98609	0.0570835	NA	0.315187	0.159205	0.22694	0.608103	0.487776	0.152013
Human_Promoter_Villar		EAS	Enrichment	3.31027	14.2639	15.3368	21.0575	14.5776	11.9726	7.01667	3.71689	6.72534	-2.09148	9.60532	7.64206	9.99477	12.2239	12.2453	6.97514	8.64042	10.1497	9.7038	7.53812	4.89832	22.4725	10.1592	10.3804	9.43318	15.168	10.0405	-0.351105	12.2728	9.66254	19.6471	19.7816	8.40164	12.0931
			SE	1.90156	4.14742	6.07065	3.9404	3.38167	4.50725	3.56348	2.39915	2.7846	3.51158	2.57576	3.2759	2.83652	3.48985	3.93637	3.31103	2.92462	3.3415	2.88924	2.94724	2.70435	4.54587	2.53065	3.66063	3.03428	3.04706	2.77912	3.37442	5.04358	2.79475	8.54762	6.14168	2.82549	3.76553
			p-value	0.223102	0.000780109	0.0170056	3.76134e-09	1.69465e-05	0.00932927	0.0812419	0.249066	0.0340116	0.372408	0.000618347	0.0310522	0.00123197	0.00071668	0.00217616	0.0637087	0.00641512	0.00409996	0.00190112	0.0251878	0.146151	5.61809e-08	0.00043631	0.00573861	0.00351641	1.67495e-06	0.000993894	0.687823	0.0252448	0.0010804	0.031264	0.00109548	0.00799387	0.00206847
Human_Promoter_Villar.flanking.500		EAS	Enrichment	-12.0614	0.445257	13.9326	-15.8774	10.7153	-16.2418	-9.36644	4.18826	-18.4776	21.9445	-11.3021	-10.7379	-11.0763	-22.7227	-27.1616	25.0373	-11.7795	12.5916	14.5271	8.49449	10.8131	-18.6709	0.228211	-0.461441	-13.7941	-6.87548	-11.7113	-0.779068	-36.6952	-12.619	-12.3604	-12.7907	-12.093	10.1877
			SE	7.31133	13.8682	15.0016	10.685	11.4035	13.4031	11.5979	8.64695	8.61978	17.3543	8.44982	9.85268	9.81394	13.0739	15.0032	13.9827	8.67143	15.9018	13.3351	12.4208	13.0024	12.9765	9.06477	10.7343	12.8681	12.3717	9.36753	17.055	19.4028	8.83482	20.4378	14.71	5.42585	11.2281
			p-value	0.0722329	0.967819	0.379688	0.112608	0.388779	0.183697	0.374643	0.711494	0.017981	0.210991	0.153768	0.230036	0.209672	0.0722645	0.0624026	0.0778821	0.131902	0.465465	0.31257	0.541794	0.442355	0.122381	0.931844	0.891442	0.247276	0.517645	0.168161	0.916788	0.0408154	0.119086	0.521206	0.353041	0.0177257	0.417025
Human_Enhancer_Villar		EAS	Enrichment	0.207397	3.5487	7.95515	7.09563	3.17261	7.10322	0.611479	4.10081	4.15273	4.10509	4.47526	5.66322	5.21481	5.86115	6.85502	0.694875	4.61455	3.47562	3.69082	9.24606	3.09742	5.33889	5.12541	4.16733	2.42991	6.84178	4.9763	-0.784273	-0.85448	3.19322	12.3228	5.22464	2.212	3.57523
			SE	0.981993	1.57452	2.3128	1.64395	1.40211	1.97518	1.75249	1.61913	1.59566	2.15737	1.11871	1.86403	1.23863	1.78639	2.08844	1.66797	1.4888	1.74545	1.54555	2.41428	1.3228	1.69753	1.18194	1.81975	1.72172	1.63695	1.16803	2.11706	2.59588	1.19173	5.20688	1.67634	0.815121	1.5145
			p-value	0.414846	0.0871394	0.000896612	0.000254785	0.111634	0.00154104	0.823455	0.0667465	0.0509862	0.135298	0.0013858	0.00716478	0.000480105	0.00452838	0.00223901	0.855319	0.010305	0.151944	0.0772627	0.00037398	0.114236	0.00949793	0.00104524	0.0762155	0.411212	0.000156996	0.000548779	0.378827	0.484203	0.061553	0.0262262	0.00663872	0.128284	0.0841667
Human_Enhancer_Villar.flanking.500		EAS	Enrichment	7.793	14.2566	-11.8737	-1.86909	9.35656	4.82616	8.86905	4.10205	-2.48489	7.83844	3.00005	0.610203	2.39603	11.7329	10.4135	15.0833	2.79313	1.63136	0.0166411	-2.15909	2.41761	8.56514	-0.318395	4.04435	13.2483	3.10809	1.48122	10.3421	21.8773	6.27603	7.93316	6.97397	4.73832	5.81119
			SE	3.67109	7.20384	7.77968	6.09577	5.06625	7.40632	6.64816	4.86278	4.92583	6.2643	3.23392	5.66515	3.51749	6.74158	7.49863	8.36567	4.96038	6.22798	5.10557	6.23762	4.17968	6.06606	3.89787	5.89246	5.98802	4.25979	3.33671	7.59409	8.6338	4.24727	14.0956	5.88411	3.57794	5.15278
			p-value	0.0598987	0.0692569	0.0860599	0.638845	0.0996574	0.599145	0.223606	0.525735	0.479269	0.283421	0.532699	0.944956	0.692588	0.110799	0.204298	0.0882536	0.717368	0.91883	0.846137	0.610664	0.733756	0.205395	0.73481	0.604614	0.0283856	0.620656	0.885481	0.210362	0.0154892	0.209943	0.614151	0.301017	0.299186	0.346585
Ancient_Sequence_Age_Human_Promoter		EAS	Enrichment	10.4436	21.7515	38.0964	48.1303	25.8258	28.6644	33.4576	21.2546	13.4581	13.4775	16.8936	11.5676	28.4018	51.9442	50.8365	21.6091	13.5053	43.1432	37.9552	16.5508	15.9166	45.5347	34.6267	28.388	16.0372	58.9915	29.656	-17.5868	37.1803	14.0728	35.7601	49.7607	32.4039	30.5944
			SE	6.67422	9.88156	14.3486	10.9863	8.44255	13.624	14.3347	9.10447	7.99751	11.5656	7.25694	8.49488	7.01613	12.2669	13.5577	10.6232	7.8571	11.2704	9.57954	10.1138	10.8511	12.2833	7.55433	11.7298	9.98763	12.4741	7.08773	10.3775	13.6903	7.58133	20.7061	16.9436	12.2445	11.2018
			p-value	0.155032	0.026327	0.00831743	2.22319e-06	0.00199749	0.0264555	0.0151673	0.0159314	0.115548	0.26694	0.0299379	0.214894	7.41842e-05	6.97538e-06	4.82176e-05	0.0437484	0.113084	9.18101e-05	8.99067e-05	0.116095	0.150749	0.000101832	3.14137e-05	0.0131478	0.125213	1.34194e-05	4.86718e-05	0.0449161	0.00689751	0.0808765	0.0810395	0.00119589	0.0105015	0.00729356
Ancient_Sequence_Age_Human_Promoter.flanking.500		EAS	Enrichment	-1.41125	6.22394	19.6512	17.9153	10.8218	3.88056	-2.56764	-1.07853	-0.919963	-2.48731	9.01641	8.74575	4.54286	-18.0713	-14.1893	10.5049	6.83863	-8.73632	-1.93618	14.2172	12.5398	19.8001	3.46081	3.00832	7.45859	-9.77931	4.23316	-0.606177	-6.68203	6.79159	-5.99975	7.23544	-4.04942	7.26534
			SE	5.04217	10.358	16.1902	8.38083	8.73982	7.79733	9.85184	6.82181	8.30398	10.2222	6.54824	9.348	6.61203	7.55543	7.74285	10.0202	8.66133	9.32558	8.11947	8.50851	10.7277	9.23002	5.95547	7.67155	8.38421	7.67798	6.65702	9.0801	10.5073	8.33246	13.4697	10.6145	5.15266	9.88782
			p-value	0.631398	0.613876	0.23489	0.0383377	0.252915	0.71009	0.713041	0.759203	0.81645	0.730809	0.197828	0.392237	0.590611	0.00857768	0.0465924	0.343029	0.492157	0.297404	0.717744	0.112584	0.280501	0.0356303	0.678058	0.793498	0.441334	0.176488	0.625085	0.859048	0.463244	0.481691	0.593868	0.554327	0.330083	0.527908
Ancient_Sequence_Age_Human_Enhancer		EAS	Enrichment	10.4873	8.72273	25.6439	4.56205	17.2543	26.1449	-2.6524	7.59828	18.0375	12.4633	11.4463	21.6424	15.3398	16.0364	16.944	6.81843	23.3958	22.7244	19.1434	19.5947	18.7064	2.42323	11.8197	14.8118	41.2623	28.4125	17.1939	3.45962	13.9721	27.7487	35.8771	13.8606	16.1842	20.3797
			SE	5.35643	9.25756	14.8121	7.04272	8.61206	9.00751	9.09363	8.863	14.7383	18.1167	6.00146	9.80039	8.81878	8.14989	9.40021	7.87438	8.79974	9.36862	10.0369	8.57953	6.47272	6.87539	4.51068	11.383	12.9667	8.58625	8.30042	9.38632	15.6893	8.77537	28.6749	9.55032	4.16568	6.5911
			p-value	0.077354	0.397784	0.0890006	0.613489	0.0538078	0.00234758	0.687288	0.431237	0.246998	0.524707	0.0770848	0.0260396	0.0999417	0.0563382	0.0810229	0.459739	0.00743276	0.019658	0.0702779	0.0222745	0.00551551	0.836421	0.0177487	0.212536	0.000925261	0.000610421	0.047017	0.792555	0.402391	0.00138569	0.209782	0.164184	0.000473131	0.00249373
Ancient_Sequence_Age_Human_Enhancer.flanking.500		EAS	Enrichment	0.650977	3.35734	-2.5443	11.6452	-1.37437	7.04615	13.3593	13.0979	3.5052	5.93635	9.14113	8.93824	4.87184	16.6428	18.8994	-4.07884	7.12209	-3.59012	-1.78305	4.84541	3.90771	11.5361	1.56695	0.323637	-6.13583	4.38833	3.3663	6.40426	7.74347	1.5674	-9.39323	4.89145	0.929757	1.39363
			SE	3.49161	5.85922	7.98737	6.57257	4.16721	7.50081	7.82296	8.46722	6.58635	8.5751	3.66079	5.37526	4.54133	6.79487	8.06671	5.6765	4.75809	5.0191	4.9167	7.00254	4.59782	6.76774	3.55737	6.06623	5.35287	5.33391	4.33532	6.34832	8.28064	4.58534	16.5872	5.97532	2.65333	4.58019
			p-value	0.920143	0.684797	0.655704	0.107761	0.568709	0.414641	0.103987	0.170025	0.69875	0.571084	0.0242472	0.141657	0.400061	0.020256	0.0208013	0.368658	0.200186	0.360198	0.57093	0.580901	0.524799	0.12042	0.872455	0.910912	0.186894	0.525527	0.588846	0.398251	0.412911	0.90136	0.530634	0.516454	0.97876	0.931412
Human_Enhancer_Villar_Species_Enhancer_Count		EAS	Enrichment	1.79548	8.28728	10.2682	9.85475	7.37017	11.5237	1.27655	9.09779	3.8888	8.77922	6.07538	7.18811	7.06224	11.4255	13.1958	4.26718	6.93242	6.9462	6.77389	13.0468	8.6975	8.67615	6.89148	6.86378	3.94696	9.73791	7.2989	0.167092	4.147	5.72345	23.7308	7.36775	3.33684	8.47887
			SE	1.24234	2.58531	3.4342	2.50898	2.53237	2.77829	2.48332	3.52908	2.73873	3.28426	1.4043	2.65277	1.94939	2.79433	3.6241	2.40507	2.30313	2.06877	1.75922	3.32148	2.45566	2.42863	1.61125	2.49944	2.19352	2.24539	1.8254	2.57138	3.63034	1.90553	10.5398	2.56084	1.04885	2.49298
			p-value	0.523741	0.0037178	0.00351948	0.000413387	0.0102705	2.59146e-05	0.910935	0.031487	0.291518	0.00884469	0.000190405	0.0142072	0.00129678	1.62843e-05	6.29882e-05	0.158681	0.00822149	0.0036091	0.000756857	6.83064e-05	0.000781833	0.00113252	0.00021375	0.0143598	0.180587	3.27488e-05	0.000445857	0.741248	0.370036	0.0126068	0.0317988	0.00777738	0.0222799	0.00128508
Human_Promoter_Villar_AC		EAS	Enrichment	3.00549	7.14718	23.5498	43.1508	17.9811	11.5929	12.5312	0.555418	12.0784	-0.255594	7.61639	28.4567	20.6254	26.8431	25.1252	12.7879	27.7362	27.507	24.3521	20.0714	2.6116	49.5853	20.0185	21.1241	28.7601	34.6416	17.979	6.62373	19.1221	27.2446	-7.07653	35.1989	21.5975	16.1619
			SE	5.32774	7.00929	17.1078	12.5131	8.98792	10.2116	10.677	6.97424	7.82035	9.10086	4.59084	9.43115	9.40946	13.4978	13.9105	7.85943	8.2468	11.2751	9.96488	9.85353	7.69726	14.2353	6.78126	9.59219	12.3314	11.3233	9.41703	10.3609	11.3498	8.0367	9.82342	16.1025	13.1903	8.85413
			p-value	0.706656	0.377133	0.180643	0.000379145	0.0545356	0.283682	0.271132	0.949104	0.150796	0.889894	0.138915	0.00251942	0.0337604	0.0456893	0.0666591	0.122766	0.000745148	0.0165151	0.019133	0.0549363	0.833835	0.000212067	0.00510974	0.0319092	0.0221995	0.00329904	0.0681953	0.584856	0.111749	0.000772584	0.407103	0.0295543	0.116477	0.0882357
Human_Promoter_Villar_AC.flanking.500		EAS	Enrichment	-5.34539	17.4117	42.9485	-38.0139	14.8928	-13.6802	-7.42782	34.4648	9.48028	75.0834	-21.584	-53.3433	-4.70252	-42.8144	-50.2627	47.107	-59.5241	-32.9645	-40.159	9.39623	34.921	-54.9797	-2.80473	18.07	-30.0619	-40.5696	3.77771	-14.3205	-71.5434	-49.9296	63.0528	3.29772	-21.7631	18.3688
			SE	18.2198	27.4401	51.6684	29.2491	32.2524	30.4121	31.4702	29.4458	17.8201	42.4718	16.4073	29.551	24.7813	30.9051	32.6771	35.1717	26.3647	30.3656	22.2016	31.0222	30.4924	32.3262	20.9118	29.5598	36.9246	30.0151	27.0921	44.2937	40.6597	25.0628	40.4435	39.2597	24.8489	27.214
			p-value	0.72694	0.54912	0.411823	0.191647	0.665905	0.621727	0.788619	0.24361	0.635107	0.0677889	0.177215	0.0658721	0.818039	0.147199	0.104058	0.178445	0.0176907	0.26747	0.0680443	0.785236	0.253714	0.0857684	0.855866	0.557985	0.405797	0.172075	0.91842	0.728631	0.0656867	0.0370874	0.11741	0.95352	0.356378	0.519795

## Sheet: Supplemental table 4
Table S4. Description of all phenotypes and statistics for evolutionary annotations derived from each GWAS of East Asian and European individuals with heritability z>7. Nominally significant enrichments (p < 0.05) are provided and FDR significant (q < 0.05) results are highlighted.
Trait				Adolescent idiopathic scoliosis	Alanine aminotransferase	Albumin	Albumin/globulin ratio	Aspartate aminotransferase	Asthma	Blood sugar	Blood urea nitrogen	Body mass index	Chloride	Coronary artery disease	Diastolic blood pressure	Estimated glomerular filtration rate	Hematocrit	Hemoglobin	Lymphocyte count	Mean arterial pressure	Mean corpuscular hemoglobin	Mean corpuscular volume	Monocyte count	Neutrophil count	Non-albumin protein	Platelet count	Potassium	Pulse pressure	Red blood cell count	Serum creatinine	Smoking behaviors: Smoking initiation	Sodium	Systolic blood pressure	Total cholesterol	Total protein	Type 2 diabetes	White blood cell count
Category				Muculoskeletal	Metabolic	Metabolic	Hematological	Metabolic	Immunological	Metabolic	Metabolic	Body structures	Metabolic	Cardiovascular	Cardiovascular	Hematological	Hematological	Hematological	Hematological	Cardiovascular	Hematological	Hematological	Hematological	Hematological	Hematological	Hematological	Hematological	Cardiovascular	Hematological	Hematological	Psychiatric	Hematological	Cardiovascular	Metabolic	Hematological	Metabolic	Hematological
Neff (EAS)				9937.51	134182	102223	98626	134154	15788.5	93146	139818	158284	126402	50545.8	136615	143658	108757	108769	62076	136482	108054	108256	62076	62076	98538	108208	132938	136249	108794	142097	82703.6	127304	136597	128305	113509	37328.8	107964
h2 z-score (EAS)				13.1605	8.02667	8.36986	8.4322	8.10588	7.18182	7.22535	9.56962	12.8151	9.09524	9.91667	9.93443	12.7975	9.76623	9.75	7.64545	10.0972	7.45631	8.34135	7.36364	8.67883	8.27132	8.65193	9	10.2941	9.86066	12.747	7.16185	9.13793	11.8615	7.47619	10.2471	10.4624	10.5258
Denisovan_Sprime	EAS		Enrichment	1.70644	2.0001	0.612139	-0.671115	2.53622	2.14014	3.92804	1.94532	-1.34438	-0.0152905	1.69075	1.2503	-0.474349	8.83713	8.66108	-2.52125	0.0707974	1.98215	-0.559938	2.10817	-0.0708944	-1.07139	0.307942	3.99796	-2.6908	6.25794	0.172719	-3.82603	7.10713	-1.37527	0.785855	-0.281406	4.12607	-0.165818
			SE	1.91274	1.87035	3.72121	1.57402	1.84064	2.44251	4.2063	1.48175	1.67847	3.47965	0.8771	2.11861	1.41471	5.12877	5.73401	1.99406	1.8323	1.39427	1.09618	2.29331	1.95256	1.72518	1.33754	2.97801	1.83738	3.22784	1.49414	3.14676	5.01171	1.71153	3.74423	1.83015	2.25582	1.41006
			p-value	0.711075	0.590357	0.91723	0.293826	0.398844	0.638212	0.480965	0.0495304	0.170612	0.773041	0.00347471	0.905929	0.296318	0.119126	0.167002	0.0673086	0.615638	0.0363597	0.165839	0.627393	0.58366	0.23823	0.605122	0.302524	0.0402316	0.0968029	0.577831	0.107139	0.198045	0.169872	0.95428	0.484292	0.164374	0.412149
	EUR		Enrichment	NA	NA	NA	NA	NA	NA	NA	NA	NA	NA	NA	NA	NA	NA	NA	NA	NA	NA	NA	NA	NA	NA	NA	NA	NA	NA	NA	NA	NA	NA	NA	NA	NA	NA
			SE	NA	NA	NA	NA	NA	NA	NA	NA	NA	NA	NA	NA	NA	NA	NA	NA	NA	NA	NA	NA	NA	NA	NA	NA	NA	NA	NA	NA	NA	NA	NA	NA	NA	NA
			p-value	NA	NA	NA	NA	NA	NA	NA	NA	NA	NA	NA	NA	NA	NA	NA	NA	NA	NA	NA	NA	NA	NA	NA	NA	NA	NA	NA	NA	NA	NA	NA	NA	NA	NA
	EAS_EUR difference		z score	NA	NA	NA	NA	NA	NA	NA	NA	NA	NA	NA	NA	NA	NA	NA	NA	NA	NA	NA	NA	NA	NA	NA	NA	NA	NA	NA	NA	NA	NA	NA	NA	NA	NA
			p-value	NA	NA	NA	NA	NA	NA	NA	NA	NA	NA	NA	NA	NA	NA	NA	NA	NA	NA	NA	NA	NA	NA	NA	NA	NA	NA	NA	NA	NA	NA	NA	NA	NA	NA
Neanderthal_Sprime	EAS		Enrichment	0.0131186	0.50544	1.71676	0.618379	0.630559	2.03954	1.31428	0.347381	1.93171	-2.12348	-0.35204	1.04394	0.698209	0.0098964	0.02053	-1.1954	1.03212	-0.315019	0.193552	0.490181	1.51768	-0.527095	0.946846	2.67139	-1.246	0.698897	0.61388	1.50286	4.19698	0.305864	-0.831148	1.37466	2.01397	0.48009
			SE	0.801705	1.06906	1.674	0.986167	0.923353	1.43727	1.65241	1.07328	1.03505	1.47071	0.950067	1.64942	0.910784	1.00996	1.30578	1.27456	1.45257	1.0022	0.832586	1.08784	1.14326	1.07323	0.759154	1.20201	1.25477	0.916831	0.871966	1.77471	5.12259	1.19301	1.44105	1.16904	0.803525	0.82885
			p-value	0.222493	0.648418	0.665971	0.700953	0.691435	0.455273	0.847732	0.549958	0.365524	0.0363958	0.154766	0.978755	0.740943	0.332286	0.454033	0.0764319	0.982365	0.202255	0.34192	0.639951	0.645222	0.154948	0.943935	0.148112	0.067613	0.74205	0.659015	0.777274	0.529572	0.565613	0.207916	0.037925	0.20445	0.534523
	EUR		Enrichment	NA	0.495603	1.18015	0.350067	0.593278	-6.62822	3.11581	NA	0.915503	NA	0.942875	0.51516	1.44512	NA	NA	2.74506	0.817374	1.36691	1.44941	1.14797	0.200761	0.191629	0.607734	0.758526	NA	0.541413	1.44512	NA	1.06325	0.917263	0.412025	0.259215	0.8456	0.750353
			SE	NA	0.48979	0.643324	0.47054	0.540123	2.67624	1.41306	NA	0.352451	NA	0.562169	0.427449	0.808696	NA	NA	1.13943	0.43006	0.755497	0.728455	0.851331	0.350519	0.439331	0.53908	0.710906	NA	0.545773	0.808696	NA	0.583208	0.458422	0.562553	0.466484	0.791963	0.376784
			p-value	NA	0.305473	0.779347	0.174465	0.457042	0.505564	0.109805	NA	0.810975	NA	0.919157	0.253806	0.581985	NA	NA	0.12955	0.670044	0.623282	0.535091	0.86041	0.0252103	0.0728727	0.472187	0.734922	NA	0.396045	0.581985	NA	0.913674	0.856752	0.286935	0.12014	0.845687	0.508731
	EAS_EUR difference		z score	NA	0.00836561	0.299222	0.245556	0.0348516	2.85334	-0.828589	NA	0.929392	NA	-1.173	0.310333	-0.613228	NA	NA	-2.30486	0.141755	-1.34011	-1.13522	-0.476193	1.10129	-0.619767	0.364211	1.36975	NA	0.147598	-0.698962	NA	0.607822	-0.478382	-0.803622	0.886208	1.0356	-0.296838
			p-value	NA	0.993325	0.764771	0.806026	0.972198	0.00432626	0.407337	NA	0.352686	NA	0.240794	0.756308	0.539725	NA	NA	0.0211742	0.887274	0.180209	0.256285	0.633937	0.270769	0.535411	0.7157	0.170764	NA	0.88266	0.484576	NA	0.543306	0.632378	0.421616	0.375506	0.300391	0.76659
Archaic_LA	EAS	Top 2%	Enrichment	-3.21619	0.032593	5.90605	8.01931	1.39302	-1.83425	-8.00732	-3.42855	2.57943	6.92229	8.56153	8.01374	-3.653	-4.85212	-9.35008	14.2197	2.34597	3.52986	0.0147149	9.64814	-6.60966	-5.28147	4.88873	-4.71114	9.76509	-0.524792	-2.16397	-0.405407	-9.18631	-0.418393	-6.16743	12.5047	1.14391	3.12158
			SE	3.73109	1.32844	1.69753	3.61433	8.22454	0.967951	8.00688	5.05654	5.83408	11.6384	12.8531	10.1018	2.85812	1.17126	11.0342	11.671	9.40151	6.28003	5.12382	3.59682	7.97948	5.46617	2.14257	6.86638	9.6856	6.43897	3.00385	6.94112	16.3472	6.8407	3.88996	12.0761	2.09382	7.23584
			p-value	0.263161	0.941761	0.769374	0.00986493	0.962074	0.769726	0.254117	0.375524	0.785769	0.61082	0.554643	0.489536	0.100893	0.621609	0.352214	0.255079	0.886672	0.687249	0.846418	0.00178158	0.33933	0.241165	0.00570871	0.406832	0.365065	0.813712	0.285907	0.839937	0.531394	0.836627	0.0615198	0.347365	0.945342	0.768119
		Top 1%	Enrichment	12.3482	14.0253	-26.3405	-9.99785	24.275	9.74865	-5.73282	0.385046	-7.51381	12.162	-11.7543	-12.1807	-8.67802	-6.16258	-10.9319	23.5277	-2.537	0.0110104	-0.24472	-7.50219	-9.45466	-7.42743	-0.838057	-6.47271	-0.303237	0.270517	-6.50746	-3.94342	-12.897	4.21627	2.91129	-0.382185	-1.12666	17.9852
			SE	5.08625	27.6477	28.3194	6.09954	27.5212	19.3815	13.0923	12.8336	9.17731	19.737	14.8364	13.1537	6.4172	2.11493	19.4588	18.7185	1.46373	0.939544	0.678274	5.53371	13.1668	10.5906	3.22133	9.20409	1.72958	1.0689	6.30474	8.7819	29.3099	1.27093	1.21939	2.06208	3.51015	14.61
			p-value	0.00786236	0.635769	0.331501	0.068961	0.398658	0.651922	0.609603	0.961427	0.350122	0.56802	0.398659	0.31191	0.129956	0.736455	0.541117	0.229922	0.809803	0.915243	0.853981	0.117815	0.423665	0.423542	0.567413	0.418944	0.940358	0.945825	0.234219	0.569581	0.634822	0.800869	0.876227	0.946296	0.54506	0.243131
		Top 0.5%	Enrichment	-4.96388	15.8045	-22.8567	-1.29389	-6.12805	4.81574	-1.25005	1.8119	-12.6297	34.0203	-24.3868	-5.74716	-4.82321	-4.52386	-6.97383	1.41662	9.45009	2.17562	0.86131	-3.94706	-9.15116	2.45373	1.61234	2.15921	9.42737	4.88078	0.138934	7.77431	-15.832	16.3069	6.92964	11.2661	-1.84812	13.7337
			SE	6.77144	37.6054	40.0762	8.2706	2.41625	2.72428	1.65669	1.50304	14.0965	26.2976	22.8885	1.94451	8.29517	2.9082	2.80414	3.12376	24.8644	1.34185	10.1196	8.61577	18.902	1.74853	5.42442	1.45878	7.54499	3.4046	0.844445	10.0166	40.3914	23.1806	12.9995	36.2924	5.14328	20.5713
			p-value	0.376143	0.692234	0.543907	0.782023	0.76883	0.888975	0.892557	0.956811	0.330574	0.207768	0.276752	0.729177	0.482416	0.849647	0.775437	0.67443	0.734793	0.930061	0.989022	0.566859	0.590477	0.933894	0.909957	0.936573	0.738856	0.782855	0.918532	0.497972	0.680225	0.509106	0.645356	0.77607	0.580693	0.53646
	EUR	Top 2%	Enrichment	NA	0.765117	1.11099	1.06988	0.855219	1.13459	0.989107	NA	0.982216	NA	0.517958	0.925327	1.26785	NA	NA	1.1326	0.880147	1.54892	1.53336	1.29888	1.49712	0.936373	0.682041	1.33322	NA	1.37141	1.26785	NA	1.08718	0.901064	0.887995	1.09279	1.02008	1.43355
			SE	NA	0.223692	0.23144	0.376934	0.25225	0.240931	0.577888	NA	0.144442	NA	0.254152	0.177909	0.175574	NA	NA	0.361588	0.160388	0.432263	0.420009	0.40715	0.242433	0.34787	0.18721	0.313594	NA	0.25311	0.175574	NA	0.206951	0.169511	0.30984	0.477141	0.196289	0.225145
			p-value	NA	0.294119	0.631617	0.850243	0.564203	0.576802	0.984747	NA	0.902097	NA	0.0599858	0.675195	0.130099	NA	NA	0.711945	0.456424	0.19958	0.20226	0.462561	0.0426756	0.852127	0.0916047	0.289396	NA	0.142397	0.130099	NA	0.67382	0.559767	0.709133	0.84201	0.918583	0.0563779
		Top 1%	Enrichment	NA	1.01616	1.50443	0.852141	0.81194	1.42562	0.991654	NA	1.18426	NA	0.485448	0.987543	1.2338	NA	NA	1.21145	1.08034	1.02553	0.880217	0.828355	1.68294	0.655097	0.847667	0.615289	NA	1.404	1.2338	NA	1.09757	1.2242	0.392957	0.853559	0.875484	1.54511
			SE	NA	0.38774	0.471734	0.234361	0.286762	0.39586	0.942955	NA	0.206146	NA	0.356633	0.264469	0.225258	NA	NA	0.325942	0.295432	0.428446	0.390303	0.367195	0.49178	0.233708	0.245902	0.389417	NA	0.398546	0.225258	NA	0.269964	0.292877	0.279115	0.243428	0.316784	0.353385
			p-value	NA	0.966708	0.285974	0.527737	0.511462	0.281864	0.992835	NA	0.371662	NA	0.15264	0.962416	0.299568	NA	NA	0.516375	0.785836	0.952635	0.75982	0.639875	0.168001	0.140318	0.534084	0.323316	NA	0.309809	0.299568	NA	0.717583	0.445003	0.0424907	0.545813	0.694	0.125416
		Top 0.5%	Enrichment	NA	0.251195	1.39556	0.609282	0.402921	2.09142	-0.0254688	NA	1.64682	NA	0.3349	0.659379	1.01494	NA	NA	0.713474	0.715939	1.7162	1.63673	0.485484	1.45114	0.453627	0.538326	0.601934	NA	1.06946	1.01494	NA	1.01015	0.794462	0.441888	0.481343	0.823952	1.26943
			SE	NA	0.34244	0.818034	0.384494	0.280429	0.538398	0.60056	NA	0.277504	NA	0.555786	0.27897	0.363332	NA	NA	0.436792	0.284262	0.859501	0.793405	0.542904	0.574207	0.332964	0.344033	0.48956	NA	0.783985	0.363332	NA	0.302999	0.305498	0.408918	0.413281	0.403336	0.447945
			p-value	NA	0.023035	0.627554	0.310991	0.0351657	0.0431537	0.0851649	NA	0.019854	NA	0.232064	0.21751	0.967248	NA	NA	0.513594	0.313686	0.402592	0.420996	0.342224	0.431374	0.0987296	0.180552	0.415802	NA	0.929188	0.967248	NA	0.973311	0.499515	0.177785	0.206529	0.663058	0.547785
	EAS_EUR difference	Top 2%	z score	NA	-0.543762	2.79884	1.91237	0.0653596	-2.97632	-1.12067	NA	0.273689	NA	0.625686	0.701588	-1.71847	NA	NA	1.12079	0.155891	0.314691	-0.295398	2.30656	-1.01548	-1.13522	1.95593	-0.879367	NA	-0.294261	-1.14053	NA	-0.628406	-0.192824	-1.80803	0.944267	0.0588814	0.233175
			p-value	NA	0.293303	0.00256433	0.0279141	0.473944	0.00145864	0.131214	NA	0.392162	NA	0.265761	0.241468	0.0428557	NA	NA	0.131188	0.43806	0.376498	0.383845	0.0105398	0.154937	0.128142	0.0252365	0.189601	NA	0.384279	0.127033	NA	0.264869	0.423548	0.0353012	0.172517	0.476523	0.407813
		Top 1%	z score	NA	0.470486	-0.98311	-1.77751	0.852498	0.429342	-0.512294	NA	-0.947541	NA	-0.824746	-1.00091	-1.54362	NA	NA	1.19202	-2.42247	-0.982468	-1.43752	-1.50212	-0.845299	-0.762996	-0.521783	-0.769403	NA	-0.993599	-1.22707	NA	-0.477447	2.29412	2.01317	-0.595138	-0.568079	1.12493
			p-value	NA	0.319004	0.162777	0.0377421	0.196969	0.333837	0.304223	NA	0.171682	NA	0.204758	0.158436	0.0613404	NA	NA	0.116626	0.00770773	0.162935	0.0752853	0.0665336	0.198972	0.222733	0.300911	0.220827	NA	0.160209	0.109899	NA	0.316522	0.0108919	0.0220486	0.275876	0.284991	0.130309
		Top 0.5%	z score	NA	0.413576	-0.605027	-0.229864	-2.68492	0.981039	-0.694921	NA	-1.01257	NA	-1.07977	-3.2613	-0.703126	NA	NA	0.222927	0.351248	0.288303	-0.0763908	-0.51345	-0.56065	1.12369	0.197599	1.01205	NA	1.09092	-0.952909	NA	-0.416962	0.669144	0.498831	0.297145	-0.517937	0.605761
			p-value	NA	0.339592	0.27258	0.409099	0.00362739	0.163287	0.243552	NA	0.155632	NA	0.140122	0.000554521	0.240989	NA	NA	0.411796	0.362701	0.386557	0.469554	0.303818	0.287518	0.130573	0.42168	0.155758	NA	0.137655	0.170318	NA	0.338353	0.251702	0.308949	0.383178	0.302251	0.272337
XPEHH	EAS	Top 2%	Enrichment	1.09792	1.88433	8.46955	-3.00154	5.02171	10.1667	19.8883	5.00098	6.99601	-2.63289	0.557546	0.319216	2.04767	4.40134	5.93378	0.587482	-1.18	5.9673	2.77975	-6.15755	-9.15459	-3.83972	-1.32189	5.28442	4.74103	6.99878	2.83253	4.85747	7.02726	-0.284053	2.43112	2.90189	2.85829	-7.32124
			SE	5.96988	10.4005	8.7822	7.68003	7.57038	8.88975	16.3059	6.64637	5.72568	9.18692	4.52603	8.40976	4.82878	6.74043	8.44399	6.49366	7.77843	10.2299	7.41593	5.74754	5.75223	7.26771	4.87096	7.95326	7.70645	6.75547	4.92779	9.20156	12.1662	6.81239	7.71559	7.01272	4.26702	5.02988
			p-value	0.986907	0.932011	0.390228	0.595929	0.592693	0.293007	0.247581	0.544835	0.295179	0.691927	0.920402	0.934555	0.82858	0.608822	0.550545	0.949489	0.775848	0.623675	0.809428	0.213954	0.0641625	0.502542	0.626634	0.587004	0.626335	0.363814	0.710615	0.667635	0.617131	0.848837	0.85018	0.786418	0.663271	0.0975197
		Top 1%	Enrichment	11.138	24.3686	4.32365	-6.25986	25.7072	6.71302	-3.54564	1.22344	-2.09377	-1.33222	4.77997	24.4687	-5.27778	23.5172	25.9731	10.2347	19.6305	20.0673	15.962	2.29946	-3.92472	-5.26452	1.92693	16.3563	-12.9784	12.7527	-2.04334	19.1617	-2.95545	9.42886	-3.51674	3.71099	7.10113	-1.40513
			SE	10.3432	27.1064	11.7246	9.39755	19.4147	11.5068	17.8453	11.678	8.28863	13.2459	7.43494	16.7915	7.37291	12.1935	14.9239	11.6062	16.1059	26.3128	17.744	10.2385	10.1765	9.6838	6.9604	14.5902	13.5402	14.9144	7.79749	16.4485	23.2871	14.621	10.6439	10.0594	3.91602	9.76056
			p-value	0.327626	0.386787	0.77565	0.433081	0.203664	0.618784	0.795468	0.984628	0.709093	0.860927	0.607129	0.160901	0.387377	0.0527792	0.0762365	0.414226	0.246688	0.465747	0.396645	0.899043	0.620174	0.515954	0.893095	0.283464	0.309592	0.426047	0.693745	0.249957	0.866492	0.560901	0.657173	0.788378	0.0412525	0.804279
		Top 0.5%	Enrichment	5.56763	-39.1859	-8.3155	-13.3083	-22.6004	-9.03377	-8.72078	21.6894	-10.6816	-1.3786	-5.40858	12.6283	4.09893	11.3925	19.6288	19.9953	1.77583	-22.4958	-14.37	-7.53973	-14.8296	-16.1106	-8.06407	27.768	-8.58967	-13.6756	1.49219	-7.44974	-21.3959	-7.46625	7.85004	15.2114	-2.31805	-8.90906
			SE	10.6813	22.3598	11.472	10.5046	15.7735	13.6098	15.0399	29.4577	9.34303	16.9002	9.37097	17.0189	11.2374	13.9865	16.8215	15.8773	15.5773	19.6256	14.0921	9.72921	9.93152	9.07309	8.65302	21.3832	13.9156	13.1218	9.82232	21.6068	15.8907	14.1396	13.7812	8.17611	6.43104	9.93332
			p-value	0.668466	0.0622053	0.417527	0.180898	0.13394	0.459184	0.519569	0.478915	0.2129	0.887604	0.493858	0.473848	0.783065	0.452974	0.25659	0.221431	0.959645	0.232493	0.278267	0.382139	0.111616	0.0617054	0.297088	0.205427	0.495446	0.268638	0.96009	0.690476	0.141005	0.551586	0.621069	0.0383072	0.606817	0.311974
	EUR	Top 2%	Enrichment	NA	0.424129	0.121506	0.606671	0.465691	0.519061	0.880926	NA	0.610923	NA	0.742253	0.718381	1.23886	NA	NA	0.903989	0.751086	1.68942	1.71813	1.12126	0.625719	0.88743	0.29385	0.370756	NA	0.943548	1.23886	NA	0.175117	0.851987	1.69577	0.969515	1.57972	0.494059
			SE	NA	0.502578	0.357058	0.373784	0.428072	0.478487	0.693861	NA	0.276343	NA	0.589179	0.321852	0.52464	NA	NA	0.389198	0.342069	0.734986	0.688177	0.499093	0.278533	0.388404	0.338246	0.445766	NA	0.428854	0.52464	NA	0.378934	0.30777	0.849309	0.391619	0.560248	0.280776
			p-value	NA	0.254468	0.0150898	0.293347	0.215859	0.318203	0.863244	NA	0.162442	NA	0.662306	0.382782	0.647596	NA	NA	0.804505	0.468819	0.348754	0.298085	0.807322	0.180533	0.771634	0.0425663	0.160838	NA	0.8952	0.647596	NA	0.0316344	0.631666	0.40607	0.937655	0.302615	0.073325
		Top 1%	Enrichment	NA	0.415651	0.555759	0.744895	-0.397806	-0.458232	3.59524	NA	0.720266	NA	-0.849267	0.324633	-0.153044	NA	NA	1.11079	0.489557	0.505118	0.653018	0.319204	0.540775	0.950993	-0.203492	1.10846	NA	0.227188	-0.153044	NA	0.331693	0.613929	1.25148	1.11916	2.31698	0.768792
			SE	NA	1.19496	0.824829	0.53243	0.679044	0.713267	1.62195	NA	0.414291	NA	1.13725	0.399311	0.699097	NA	NA	0.613563	0.471129	0.728381	0.737268	0.757439	0.442719	0.541679	0.561605	0.757619	NA	0.562778	0.699097	NA	0.600338	0.483884	1.49192	0.596859	1.20999	0.431982
			p-value	NA	0.620157	0.588974	0.633066	0.0389965	0.0453143	0.106907	NA	0.500927	NA	0.106758	0.0949653	0.100544	NA	NA	0.856539	0.280363	0.493719	0.63519	0.374941	0.301039	0.927956	0.0346214	0.886162	NA	0.174711	0.100544	NA	0.26843	0.42463	0.865048	0.841417	0.275688	0.592955
		Top 0.5%	Enrichment	NA	0.248238	-0.338598	0.178451	-0.938181	-1.03707	0.0444647	NA	0.469806	NA	-1.45001	0.789198	2.22848	NA	NA	-0.296588	0.92165	1.88776	1.78298	0.146737	0.642507	0.818863	-0.852804	2.52661	NA	0.329026	2.22848	NA	1.35324	1.08985	5.07269	1.42151	0.184367	0.461885
			SE	NA	1.01423	0.786708	0.72935	1.01598	1.02127	1.54792	NA	0.835584	NA	1.21621	0.611097	1.28181	NA	NA	0.857986	0.7093	1.2298	1.18891	1.13542	0.608738	0.770826	0.889451	1.36451	NA	0.784347	1.28181	NA	1.08501	0.695356	3.89651	0.76893	1.32463	0.560596
			p-value	NA	0.459852	0.093007	0.265081	0.0676588	0.049255	0.538988	NA	0.526117	NA	0.0475307	0.730902	0.337766	NA	NA	0.134889	0.912204	0.47082	0.510854	0.456448	0.557212	0.814534	0.0391157	0.263566	NA	0.395536	0.337766	NA	0.744812	0.897262	0.296804	0.581668	0.538616	0.339329
	EAS_EUR difference	Top 2%	z score	NA	0.140233	0.949779	-0.469262	0.600862	1.08369	1.16462	NA	1.11387	NA	-0.0404685	-0.0474298	0.166517	NA	NA	-0.0486536	-0.248022	0.417099	0.142542	-1.26167	-1.69827	-0.649505	-0.330912	0.61685	NA	0.894544	0.321587	NA	0.562938	-0.166591	0.0947347	0.275124	0.297089	-1.55136
			p-value	NA	0.444238	0.171112	0.319441	0.273966	0.139252	0.122087	NA	0.132668	NA	0.48386	0.481085	0.433875	NA	NA	0.480598	0.402059	0.338303	0.443326	0.103533	0.044728	0.258006	0.370356	0.268667	NA	0.185515	0.373883	NA	0.286738	0.433846	0.462263	0.39161	0.383199	0.060408
		Top 1%	z score	NA	0.882807	0.320573	-0.744187	1.34378	0.622025	-0.398513	NA	-0.339082	NA	0.748428	1.43747	-0.691973	NA	NA	0.785029	1.18793	0.743163	0.862023	0.192885	-0.438392	-0.640844	0.305087	1.04367	NA	0.839232	-0.241455	NA	-0.14111	0.602566	-0.443638	0.257201	1.16724	-0.222508
			p-value	NA	0.18867	0.374267	0.228382	0.0895103	0.266963	0.345126	NA	0.367274	NA	0.227101	0.0752924	0.244477	NA	NA	0.216218	0.11743	0.228691	0.194337	0.423525	0.330551	0.260812	0.38015	0.148319	NA	0.20067	0.404601	NA	0.443891	0.273399	0.328652	0.398512	0.121557	0.411959
		Top 0.5%	z score	NA	-1.76181	-0.693706	-1.28081	-1.37049	-0.585924	-0.579735	NA	-1.18881	NA	-0.418915	0.695197	0.165377	NA	NA	1.27618	0.0547786	-1.24	-1.14218	-0.784715	-1.55496	-1.8592	-0.829014	1.17804	NA	-1.06538	-0.074331	NA	-1.42827	-0.604388	0.19393	1.6792	-0.381114	-0.941886
			p-value	NA	0.0390509	0.243933	0.100131	0.0852669	0.278963	0.281047	NA	0.117257	NA	0.337639	0.243466	0.434324	NA	NA	0.100946	0.478157	0.107487	0.126689	0.21631	0.0599773	0.0314996	0.203548	0.119391	NA	0.143352	0.470374	NA	0.0766064	0.272793	0.423115	0.0465567	0.351559	0.173126
iHS	EAS	Top 2%	Enrichment	-1.10276	-0.443713	-2.94633	-1.12469	-1.02737	3.18788	3.29766	1.04773	-0.792673	-3.00664	1.45083	-2.39683	2.05258	1.51516	2.91914	-4.47935	-2.1565	-0.403242	-0.427288	-0.583557	3.36961	0.90925	1.06513	-0.124171	-1.00374	0.310505	2.45192	0.981455	-2.23118	-1.65115	0.700909	1.42078	0.351016	1.00051
			SE	1.54672	2.17097	2.67166	1.8485	1.63911	2.74306	3.51758	1.88478	2.3567	2.73714	1.13106	2.42179	1.54386	2.47813	2.83472	2.57358	1.94059	1.67142	1.4819	2.40136	2.47743	2.20245	1.30391	2.04859	2.17929	1.66795	1.38535	5.64195	3.89213	1.60056	2.09541	2.12604	0.928908	1.88883
			p-value	0.173114	0.501754	0.131771	0.246845	0.21538	0.417517	0.510422	0.979757	0.448912	0.1447	0.689525	0.149424	0.493178	0.835064	0.492099	0.0230911	0.098463	0.398112	0.333612	0.50834	0.333491	0.967129	0.959947	0.583113	0.355212	0.677568	0.293149	0.997358	0.392995	0.0915165	0.886344	0.843156	0.484716	0.999782
		Top 1%	Enrichment	-0.610023	0.748221	-2.62695	4.48225	0.755697	-1.32831	7.07616	1.13046	-3.56878	7.77974	-0.735152	-4.02498	0.0620961	-0.691673	0.924406	7.33106	-2.81595	3.61483	3.84884	-3.6027	8.76347	-3.77956	0.241824	2.53907	2.46777	2.55278	-0.566276	-4.07145	-2.03782	-0.677641	-0.560935	5.21438	0.518473	4.06931
			SE	2.1739	3.45197	4.29058	2.69576	2.3859	3.72313	6.14792	2.94577	3.16619	3.91255	1.58811	3.38783	2.07317	3.07136	3.45951	4.02498	2.98755	2.6171	2.19848	3.39288	3.89595	3.01078	1.86145	3.62941	3.99938	2.37286	1.86409	8.8381	5.09586	2.76504	3.5785	3.08409	1.4691	3.18337
			p-value	0.45655	0.941693	0.39752	0.04105	0.91855	0.53439	0.313466	0.964683	0.144056	0.0263295	0.275877	0.126281	0.653018	0.582908	0.98261	0.0285854	0.192344	0.308214	0.184665	0.167498	0.0393047	0.108067	0.682734	0.66956	0.713116	0.510044	0.402376	0.548006	0.545337	0.540998	0.662956	0.0334787	0.742989	0.328672
		Top 0.5%	Enrichment	-1.12442	13.2936	0.649087	-2.34345	4.54217	4.497	9.66054	-2.72714	-6.60594	-14.7763	3.19541	-3.96985	-6.74491	-4.45917	-4.16161	1.4332	-3.95371	4.61201	1.3977	-2.08179	-7.43887	-2.33885	2.25103	6.9919	-2.7953	-0.559786	-6.50121	-3.56136	-1.75147	-3.21079	11.6969	-2.47713	2.61833	-2.07561
			SE	4.09217	7.43741	9.00105	5.26314	5.50697	8.49123	9.08651	4.62553	5.00256	7.50819	3.0733	5.98278	4.02256	6.57355	7.08643	0.678804	5.24089	5.26243	3.9579	5.88442	6.2627	6.09742	3.55656	8.99837	7.5772	5.48162	3.70728	11.8189	11.3678	5.02411	7.88646	6.24634	2.812	4.65756
			p-value	0.603668	0.0998689	0.968902	0.52644	0.518805	0.681165	0.320483	0.432333	0.128629	0.037283	0.470932	0.405434	0.0602043	0.404402	0.4659	0.0183558	0.348153	0.489362	0.919958	0.602934	0.167787	0.585452	0.724742	0.50519	0.612668	0.774118	0.0482276	0.701089	0.808983	0.404779	0.176913	0.57826	0.564471	0.508291
	EUR	Top 2%	Enrichment	NA	0.35157	0.962744	1.56911	0.148237	0.693008	0.0139053	NA	0.636785	NA	0.494927	0.564833	0.914332	NA	NA	1.0215	0.893841	0.558655	0.65343	0.544334	0.503594	1.5316	1.04286	0.873602	NA	0.394369	0.914332	NA	0.665777	1.03923	0.541172	0.862128	0.734848	0.655785
			SE	NA	0.452228	0.378283	0.516168	0.403703	0.361595	0.46918	NA	0.224559	NA	0.419159	0.259682	0.364315	NA	NA	0.450763	0.268656	0.541374	0.551021	0.387493	0.227672	0.534041	0.398469	0.33972	NA	0.322725	0.364315	NA	0.294664	0.259143	0.52525	0.385006	0.382692	0.285622
			p-value	NA	0.158251	0.921482	0.268258	0.0391638	0.397486	0.024457	NA	0.108481	NA	0.23742	0.0962193	0.813881	NA	NA	0.961749	0.692622	0.414068	0.528226	0.24959	0.0340511	0.317984	0.91405	0.71003	NA	0.0671743	0.813881	NA	0.256607	0.879565	0.389038	0.720103	0.487644	0.228911
		Top 1%	Enrichment	NA	0.235321	0.892297	1.47279	0.318314	0.174971	0.326217	NA	0.173555	NA	-0.401743	0.283612	0.740075	NA	NA	1.17306	0.41167	0.219559	0.506616	0.664348	1.53818	1.40838	0.916833	1.37744	NA	0.402641	0.740075	NA	0.25029	0.580503	0.355357	0.941786	1.13495	1.53126
			SE	NA	0.522468	0.525935	0.625735	0.59364	0.702669	0.640639	NA	0.363037	NA	0.68539	0.482845	0.403596	NA	NA	0.863397	0.451678	0.838754	0.853013	0.621916	0.492412	0.622245	0.729233	0.707736	NA	0.573388	0.403596	NA	0.558165	0.40408	0.877691	0.457471	0.643392	0.569895
			p-value	NA	0.14357	0.837672	0.449276	0.252896	0.239411	0.290129	NA	0.0233163	NA	0.0422819	0.138556	0.518269	NA	NA	0.840111	0.194226	0.353943	0.563213	0.590053	0.270142	0.511177	0.909055	0.594954	NA	0.29801	0.518269	NA	0.181678	0.30094	0.463559	0.898712	0.833751	0.350698
		Top 0.5%	Enrichment	NA	0.00154839	1.40995	1.10922	0.586588	0.765995	1.50186	NA	0.767251	NA	1.91228	1.41264	1.94439	NA	NA	0.725013	0.683673	0.648738	0.232805	0.359811	1.97374	0.839562	2.79578	1.68584	NA	1.229	1.94439	NA	0.478612	0.214423	2.4478	0.618207	0.826186	1.32243
			SE	NA	0.684183	0.917256	1.23081	0.587536	0.852469	1.26477	NA	0.629477	NA	1.25867	0.73654	0.896325	NA	NA	1.28114	0.676566	1.25883	1.13192	1.09127	0.659394	1.26119	1.35563	1.08059	NA	0.74393	0.896325	NA	0.758055	0.509813	1.29485	0.86258	0.992597	0.800907
			p-value	NA	0.151264	0.65469	0.929195	0.483774	0.783549	0.688057	NA	0.711487	NA	0.468792	0.574832	0.293662	NA	NA	0.828592	0.640361	0.779406	0.496149	0.555562	0.13961	0.898691	0.185699	0.525516	NA	0.757326	0.293662	NA	0.492862	0.127637	0.258699	0.659087	0.861024	0.686803
	EAS_EUR difference	Top 2%	z score	NA	-0.358628	-1.44871	-1.4036	-0.696411	0.901721	0.925331	NA	-0.603815	NA	0.792469	-1.21595	0.717569	NA	NA	-2.10538	-1.55701	-0.547492	-0.683555	-0.46369	1.152	-0.274613	0.0163355	-0.480492	NA	-0.0493645	1.0734	NA	-0.742187	-1.65929	0.0739442	0.258562	-0.382054	0.180458
			p-value	NA	0.359937	0.0737086	0.0802196	0.243086	0.183602	0.177397	NA	0.272983	NA	0.214044	0.112001	0.236511	NA	NA	0.0176293	0.0597338	0.29202	0.247128	0.321435	0.124661	0.391807	0.493483	0.315439	NA	0.480314	0.141547	NA	0.228987	0.0485292	0.470527	0.397987	0.351211	0.428397
		Top 1%	z score	NA	0.146909	-0.814131	1.08746	0.177896	-0.396763	1.09201	NA	-1.17427	NA	-0.192756	-1.25906	-0.321	NA	NA	1.49592	-1.06822	1.23544	1.4173	-1.23704	1.83992	-1.68746	-0.33764	0.314141	NA	0.880788	-0.684928	NA	-0.446344	-0.450236	-0.248684	1.37037	-0.384383	0.784805
			p-value	NA	0.441602	0.207785	0.138418	0.429402	0.345771	0.137415	NA	0.120143	NA	0.423575	0.104004	0.374105	NA	NA	0.0673379	0.142711	0.108333	0.0781976	0.108036	0.0328897	0.0457575	0.367817	0.376707	NA	0.189216	0.246695	NA	0.327674	0.32627	0.401803	0.0852859	0.350347	0.216284
		Top 0.5%	z score	NA	1.77967	-0.0840954	-0.638775	0.714232	0.437197	0.889316	NA	-1.46235	NA	0.386362	-0.892922	-2.10844	NA	NA	0.488448	-0.877564	0.732461	0.282978	-0.40797	-1.4947	-0.510467	-0.143123	0.585463	NA	-0.323361	-2.21431	NA	-0.19574	-0.678272	1.15729	-0.490886	0.600979	-0.719021
			p-value	NA	0.0375649	0.46649	0.261485	0.237542	0.330984	0.186917	NA	0.0718223	NA	0.349614	0.185949	0.0174967	NA	NA	0.312616	0.19009	0.231944	0.388597	0.341648	0.0674961	0.304862	0.443097	0.279118	NA	0.373211	0.0134036	NA	0.422407	0.248799	0.123578	0.311753	0.273927	0.236064
B	EAS	Top 2%	Enrichment	-8.9883	-13.6223	8.22253	1.79446	-12.2317	-8.24099	-1.15194	2.78166	-6.178	7.84234	1.05078	3.11553	9.39379	-8.90034	4.695	2.19289	1.83316	2.52011	3.42272	1.34823	4.96355	2.18426	2.64364	2.50719	6.64963	5.61401	8.83972	1.54781	-1.74959	3.25261	-7.32177	1.61037	5.46782	-5.58262
			SE	6.7736	9.42108	7.18056	1.88032	6.9419	1.20424	1.44649	0.699921	9.16925	1.47009	1.05795	1.19149	6.21167	8.79483	1.32734	1.21553	1.32077	2.99336	3.146	0.974993	0.986327	2.45592	0.640569	1.94816	1.14267	1.77109	5.94981	1.3067	1.57028	1.34463	9.18963	1.90667	3.97368	7.35106
			p-value	0.958176	0.958176	0.958176	0.953011	0.958176	0.961251	0.953011	0.958176	0.958176	0.958176	0.953011	0.958176	0.00593256	0.953011	0.958176	0.293256	0.958176	0.953011	0.953011	0.0132558	0.958176	0.953011	0.958176	0.958176	0.958176	0.958176	0.0210116	0.953011	0.958176	0.958176	0.953011	0.953011	0.293256	0.953011
		Top 1%	Enrichment	1.46192	0.855284	1.13539	1.59684	2.93006	3.84228	1.11376	1.67305	0.938527	1.00673	3.03222	1.12398	2.18446	1.65684	1.47946	1.3916	1.08503	2.01468	1.893	2.45644	1.09551	1.81742	3.57469	1.11208	0.964869	2.1732	3.12083	0.493702	1.3625	1.01411	4.83103	1.95611	1.08525	1.20021
			SE	0.45015	0.348662	0.674834	0.452578	2.2202	2.35821	0.608613	0.63721	0.316061	0.366715	2.2354	0.340791	0.470662	0.424124	0.459971	0.437395	0.372053	0.8364	0.629838	1.34707	0.380527	0.619669	0.374831	0.36278	0.310719	0.690603	1.46132	0.412943	0.71495	0.389425	2.37116	0.514181	0.292162	0.353574
			p-value	0.873197	0.982615	0.982615	0.849001	0.982615	0.982615	0.982615	0.873197	0.982615	0.985294	0.985294	0.982615	0.982615	0.849001	0.873197	0.959544	0.982615	0.849001	0.849001	0.849001	0.982615	0.849001	0.982615	0.982615	0.985294	0.849001	0.982615	0.849001	0.982615	0.985294	0.982615	0.849001	0.982615	0.982615
		Top 0.5%	Enrichment	1.85768	1.78703	-1.97093	2.15109	-1.50701	2.43867	2.46794	1.82223	6.94081	3.70231	1.33849	2.87141	1.23354	-2.14254	-1.78051	10.0676	1.53579	3.94789	7.21865	1.96661	1.79955	4.43952	8.52737	9.30014	1.29754	1.63941	1.49222	2.05417	3.38059	1.75215	2.28122	5.38775	2.21841	5.02396
			SE	1.40307	3.21554	2.26571	2.82161	1.25562	3.10249	2.3175	2.50326	1.40988	4.84344	1.22574	2.75934	1.48389	1.6057	2.54666	4.08532	2.31204	6.98013	7.06932	2.9199	1.88495	5.07455	7.50767	1.99644	0.278383	2.88468	1.39612	4.58234	4.51296	2.06937	2.57818	5.53815	1.43113	3.19027
			p-value	0.718303	0.577646	0.718303	0.718303	0.718303	0.950389	0.718303	0.718303	0.718303	0.718303	0.718303	0.718303	0.718303	0.718303	0.718303	0.319438	0.950389	0.718303	0.718303	0.718303	0.950389	0.718303	0.718303	0.718303	0.718303	0.718303	0.718303	0.718303	0.718303	0.718303	0.718303	0.718303	0.718303	0.718303
	EUR	Top 2%	Enrichment	NA	2.15888	3.73378	2.94316	2.74196	2.0957	2.44557	NA	1.85482	NA	2.39964	2.32254	2.95517	NA	NA	2.72161	2.08296	4.05623	3.71457	2.77284	2.75114	2.84747	3.74436	2.32622	NA	3.03317	2.95517	NA	1.70013	2.05531	2.87305	2.82544	2.0904	2.75668
			SE	NA	0.365975	0.669996	0.631657	0.495614	0.459318	0.532967	NA	0.20634	NA	0.472923	0.298376	0.444463	NA	NA	0.484229	0.280146	0.734229	0.666425	0.628089	0.51847	0.539867	0.586387	0.292476	NA	0.486887	0.444463	NA	0.209084	0.243711	0.780948	0.404632	0.253574	0.479214
			p-value	NA	0.000972634	6.107e-05	0.00214883	0.000285007	0.0164092	0.00278905	NA	4.78532e-05	NA	0.00234001	9.33069e-06	8.22592e-06	NA	NA	0.00033166	7.8425e-05	1.64253e-05	4.42481e-05	0.00481122	0.00062549	0.000626291	6.09541e-06	2.99024e-06	NA	1.83114e-05	8.22592e-06	NA	0.000702749	9.62343e-06	0.0120919	5.76329e-06	6.07877e-06	0.00027936
		Top 1%	Enrichment	NA	2.72834	3.15833	2.71874	2.98475	2.48615	2.59651	NA	1.55406	NA	2.39739	2.53238	3.96044	NA	NA	3.02407	2.22047	3.80186	3.78965	3.79309	3.18382	2.67535	4.7808	2.38678	NA	3.4764	3.96044	NA	1.95276	2.03518	4.72239	2.73576	2.10888	3.30686
			SE	NA	0.614241	0.946501	0.596908	0.64725	0.524296	0.874957	NA	0.302938	NA	0.88411	0.479497	0.848496	NA	NA	0.741519	0.436232	1.05501	1.06376	1.00372	0.750138	0.549283	1.2756	0.390102	NA	0.723863	0.848496	NA	0.329168	0.333829	1.43116	0.519798	0.392442	0.666338
			p-value	NA	0.00521925	0.0238557	0.00356212	0.00210766	0.0039768	0.0536433	NA	0.0699967	NA	0.109166	0.00145055	0.000496581	NA	NA	0.00620504	0.00491039	0.00738013	0.00948826	0.00480062	0.00346478	0.00204234	0.00392952	0.000354462	NA	0.000655963	0.000496581	NA	0.00337915	0.00179395	0.00847914	0.000725324	0.00452172	0.00065729
		Top 0.5%	Enrichment	NA	2.2108	3.95044	4.15867	3.32303	2.32885	3.1348	NA	2.02936	NA	3.22955	2.90706	4.72389	NA	NA	4.55115	2.54962	4.18239	3.8057	5.24785	4.14751	4.29092	2.46217	2.48033	NA	4.79032	4.72389	NA	2.17134	2.29561	3.5958	4.09624	2.20433	5.02894
			SE	NA	0.998495	1.48416	1.16414	1.12043	0.629407	1.28344	NA	0.56378	NA	0.96767	0.912778	1.20913	NA	NA	1.90467	0.766344	1.49615	1.54184	2.11767	1.10625	1.0138	1.29683	0.779365	NA	1.32454	1.20913	NA	0.551963	0.514992	1.36431	0.825625	0.500573	1.3497
			p-value	NA	0.217794	0.0494072	0.00647157	0.0333332	0.03417	0.0887224	NA	0.0708765	NA	0.0196309	0.038753	0.00196074	NA	NA	0.0645583	0.0448998	0.0297136	0.0646253	0.0452149	0.00437651	0.00120214	0.257559	0.0561651	NA	0.00387308	0.00196074	NA	0.0358978	0.012615	0.0559563	0.00028304	0.0158225	0.00336396
	EAS_EUR difference	Top 2%	z score	NA	-1.67383	0.622421	-0.579103	-2.15152	-8.01998	-2.33369	NA	-0.875839	NA	-1.16396	0.645611	1.03389	NA	NA	-0.404085	-0.185016	-0.498401	-0.0907528	-1.22834	1.98548	-0.263748	-1.26747	0.0918613	NA	1.40508	0.986284	NA	-2.17767	0.87615	-1.1054	-0.62339	0.84822	-1.13203
			p-value	NA	0.0470819	0.266832	0.28126	0.0157177	5.2881e-16	0.00980593	NA	0.190559	NA	0.122219	0.259266	0.150593	NA	NA	0.343075	0.426608	0.309101	0.463844	0.109661	0.0235453	0.395987	0.102493	0.463404	NA	0.0799985	0.161997	NA	0.0147155	0.190474	0.134493	0.266514	0.198158	0.12881
		Top 1%	z score	NA	-2.65193	-1.74025	-1.49769	-0.0236455	0.561363	-1.39119	NA	-1.40598	NA	0.264085	-2.39416	-1.83036	NA	NA	-1.89621	-1.98039	-1.32744	-1.53421	-0.79568	-2.48273	-1.03606	-0.907165	-2.39283	NA	-1.30261	-0.496872	NA	-0.749935	-1.99068	0.0392288	-1.06635	-2.09223	-2.79273
			p-value	NA	0.00400166	0.0409072	0.0671066	0.490568	0.287275	0.0820839	NA	0.0798646	NA	0.395857	0.00832929	0.033598	NA	NA	0.0289658	0.0238299	0.0921811	0.0624885	0.213109	0.00651893	0.150088	0.18216	0.00835949	NA	0.0963541	0.30964	NA	0.226647	0.0232583	0.484354	0.143133	0.0182088	0.00261324
		Top 0.5%	z score	NA	-0.125863	-2.18619	-0.657723	-2.87018	0.034689	-0.251726	NA	3.23457	NA	-1.21092	-0.0122662	-1.82345	NA	NA	1.22383	-0.41623	-0.0328492	0.471695	-0.909691	-1.07429	0.0287174	0.796078	3.18212	NA	-0.992651	-1.74976	NA	0.265969	-0.254844	-0.450675	0.230654	0.00928719	-0.00143853
			p-value	NA	0.44992	0.014401	0.255358	0.0020512	0.486164	0.400626	NA	0.000609125	NA	0.112963	0.495107	0.0341173	NA	NA	0.110509	0.338621	0.486897	0.318572	0.181493	0.141346	0.488545	0.212993	0.000731013	NA	0.16044	0.04008	NA	0.395131	0.399422	0.326112	0.408792	0.496295	0.499426
Genic	EAS		Enrichment	1.14159	1.23681	1.38012	1.43676	1.28676	1.00759	1.36809	1.23744	1.16714	1.3607	1.23246	1.27111	1.2774	1.34234	1.39656	1.17807	1.31375	1.30311	1.31115	1.2549	1.23543	1.46773	1.32956	1.30642	1.39295	1.35279	1.28902	1.04094	1.42615	1.3408	1.35861	1.3954	1.17139	1.34024
			SE	0.0509494	0.0813794	0.0922472	0.0789748	0.066921	0.0849006	0.0890611	0.0726287	0.0645462	0.105498	0.0473809	0.0841424	0.0503055	0.0722386	0.0922872	0.0793098	0.0764583	0.0750691	0.0614763	0.0864407	0.0801824	0.094039	0.0435231	0.0777	0.0936401	0.0659146	0.052446	0.128817	0.137996	0.070493	0.0857427	0.0933863	0.0339641	0.072699
			p-value	0.00559613	0.0018345	1.8154e-05	1.35136e-09	2.25647e-06	0.927771	2.50832e-05	0.000327985	0.00703387	3.79645e-05	5.47058e-08	0.000307342	1.33087e-08	1.44698e-07	2.84762e-07	0.0145113	6.07132e-06	8.83058e-06	2.2183e-07	0.00230004	0.00242189	2.72158e-09	7.64031e-12	1.35677e-05	3.90668e-07	4.8705e-08	7.98474e-09	0.753937	0.000107268	8.57755e-08	2.70873e-05	2.96489e-07	8.12791e-07	5.23549e-07
	EUR		Enrichment	NA	1.31503	1.29681	1.30975	1.31405	1.12321	1.29301	NA	1.12514	NA	1.24994	1.22981	1.30586	NA	NA	1.31589	1.21857	1.34846	1.36047	1.31788	1.25622	1.31496	1.36564	1.10284	NA	1.31159	1.30586	NA	1.13013	1.23387	1.30767	1.31038	1.14709	1.25277
			SE	NA	0.0343887	0.0271656	0.0303085	0.0304914	0.0395065	0.0647407	NA	0.0174964	NA	0.0399562	0.0236875	0.0306372	NA	NA	0.0284566	0.0236893	0.0460505	0.0436084	0.0404928	0.0245891	0.0331573	0.0263035	0.0318242	NA	0.0315935	0.0306372	NA	0.0249353	0.0235265	0.0336682	0.0270456	0.0316595	0.0227964
			p-value	NA	2.47984e-18	2.97407e-19	2.07483e-16	2.38776e-22	0.00100752	2.08687e-09	NA	7.18237e-12	NA	1.48434e-09	5.69143e-18	2.23317e-21	NA	NA	2.69558e-20	2.02542e-16	1.18981e-12	8.48413e-14	7.53235e-13	3.61694e-21	6.7215e-16	7.712e-24	0.00176888	NA	4.10817e-18	2.23317e-21	NA	4.53618e-07	3.91864e-18	3.49281e-13	5.71582e-18	8.17317e-06	3.3074e-23
	EAS_EUR difference		z score	NA	-0.885353	0.866311	1.50153	-0.371003	-1.2347	0.681879	NA	0.628103	NA	-0.281963	0.472389	-0.483221	NA	NA	-1.63573	1.18908	-0.514959	-0.654291	-0.659788	-0.247928	1.53212	-0.709522	2.42457	NA	0.563729	-0.277227	NA	2.11091	1.43883	0.552956	0.87446	0.523469	1.14816
			p-value	NA	0.375966	0.38632	0.133217	0.710635	0.216942	0.495315	NA	0.529937	NA	0.777972	0.636649	0.628939	NA	NA	0.101897	0.23441	0.606581	0.512925	0.50939	0.80419	0.125494	0.478	0.0153264	NA	0.572939	0.781606	NA	0.0347802	0.1502	0.580294	0.381868	0.600648	0.250903
LoF intolerance	EAS		Enrichment	1.63765	1.27181	1.53177	2.05631	1.50281	0.868672	1.32437	1.47141	2.08567	1.72223	1.57546	2.0501	1.93123	2.19307	2.33562	1.52281	2.09158	1.72288	1.6574	1.54802	1.47102	2.37253	1.99755	1.94444	2.30377	2.07659	1.8651	1.37888	2.1933	2.14262	1.28722	2.11148	1.95503	1.72829
			SE	0.162643	0.231932	0.284422	0.282529	0.213062	0.235529	0.273695	0.237877	0.236037	0.337991	0.180637	0.288119	0.202804	0.280019	0.341728	0.245886	0.259549	0.27847	0.24277	0.240214	0.209775	0.301428	0.166273	0.283535	0.306392	0.255444	0.193984	0.324354	0.48455	0.240699	0.30325	0.277929	0.179263	0.203859
			p-value	7.07833e-05	0.226516	0.0525766	5.43968e-05	0.00973248	0.575452	0.217072	0.0429487	2.04526e-07	0.0188771	0.000336437	4.99735e-05	3.96463e-07	1.98913e-06	4.78681e-06	0.0235553	2.57416e-06	0.00612378	0.00586957	0.0179468	0.0213613	9.40607e-07	1.97796e-08	5.47939e-05	2.14191e-06	1.00462e-05	9.84743e-07	0.247542	0.00644757	8.94631e-08	0.307517	2.98288e-05	1.55565e-07	0.000158984
	EUR		Enrichment	NA	1.6147	1.64786	1.6609	1.59609	1.22269	1.63503	NA	1.68168	NA	1.68086	1.75094	1.85324	NA	NA	1.67057	1.78394	1.70463	1.69851	1.5566	1.76642	1.71403	1.98357	1.64078	NA	1.79897	1.85324	NA	1.56067	1.79536	1.43184	1.74492	1.60824	1.7298
			SE	NA	0.121033	0.110274	0.116554	0.120284	0.0950569	0.191663	NA	0.0687356	NA	0.140698	0.0930202	0.135447	NA	NA	0.109956	0.0955359	0.166519	0.153863	0.149667	0.106904	0.114276	0.142289	0.115276	NA	0.144013	0.135447	NA	0.0917976	0.0874324	0.173701	0.128555	0.122768	0.100214
			p-value	NA	2.1811e-07	1.58917e-09	3.3724e-09	7.25529e-08	0.0161448	0.000206292	NA	1.45684e-20	NA	3.06786e-07	4.46379e-15	3.09232e-09	NA	NA	5.53886e-09	7.51383e-16	6.7071e-06	4.13596e-06	8.75608e-05	4.14762e-11	1.57424e-10	5.75568e-11	7.50985e-08	NA	3.19077e-08	3.09232e-09	NA	1.19319e-09	3.95926e-18	0.0105356	1.75324e-10	2.02507e-06	8.96378e-12
	EAS_EUR difference		z score	NA	-1.31067	-0.380575	1.29378	-0.381223	-1.39383	-0.929779	NA	1.64332	NA	-0.46033	0.988112	0.319825	NA	NA	-0.548578	1.11233	0.0562662	-0.143022	-0.0302991	-1.25465	2.04274	0.0638935	0.992121	NA	0.946736	0.0501601	NA	1.28278	1.35604	-0.4138	1.19705	1.59613	-0.00664563
			p-value	NA	0.189968	0.703519	0.195741	0.703038	0.16337	0.352485	NA	0.100317	NA	0.645279	0.323098	0.749101	NA	NA	0.583295	0.265994	0.95513	0.886273	0.975829	0.209606	0.0410777	0.949055	0.321138	NA	0.343774	0.959995	NA	0.199569	0.175085	0.67902	0.231288	0.110461	0.994698

## Sheet: Supplemental table 5
Table S5. Traits from the UK Biobank included in the Phenome-Wide Association Study. The number of cases and controls and trait description are shown.
Filename	Category	n_cases_AMR	n_controls_AMR	n_cases_CSA	n_controls_CSA	n_cases_EAS	n_controls_EAS	n_cases_EUR	n_controls_EUR	n_cases_MID	n_controls_MID	Description	Detailed description	UKB assessment
biomarkers-30600-both_sexes-irnt.tsv.bgz	Metabolic	856	NA	7694	NA	2340	NA	367192	NA	1364	NA	Albumin	NA	Biological samples > Assay results > Blood assays > Blood biochemistry
biomarkers-30610-both_sexes-irnt.tsv.bgz	Metabolic	938	NA	8422	NA	2572	NA	400988	NA	1497	NA	Alkaline phosphatase	NA	Biological samples > Assay results > Blood assays > Blood biochemistry
biomarkers-30620-both_sexes-irnt.tsv.bgz	Metabolic	937	NA	8407	NA	2570	NA	400822	NA	1499	NA	Alanine aminotransferase	NA	Biological samples > Assay results > Blood assays > Blood biochemistry
biomarkers-30630-both_sexes-irnt.tsv.bgz	Metabolic	846	NA	7679	NA	2325	NA	364987	NA	1360	NA	Apolipoprotein A	NA	Biological samples > Assay results > Blood assays > Blood biochemistry
biomarkers-30640-both_sexes-irnt.tsv.bgz	Metabolic	932	NA	8352	NA	2553	NA	399003	NA	1496	NA	Apolipoprotein B	NA	Biological samples > Assay results > Blood assays > Blood biochemistry
biomarkers-30650-both_sexes-irnt.tsv.bgz	Metabolic	933	NA	8395	NA	2551	NA	399482	NA	1493	NA	Aspartate aminotransferase	NA	Biological samples > Assay results > Blood assays > Blood biochemistry
biomarkers-30660-both_sexes-irnt.tsv.bgz	Metabolic	744	NA	6961	NA	2159	NA	340934	NA	1235	NA	Direct bilirubin	NA	Biological samples > Assay results > Blood assays > Blood biochemistry
biomarkers-30670-both_sexes-irnt.tsv.bgz	Metabolic	938	NA	8422	NA	2569	NA	400687	NA	1497	NA	Urea	NA	Biological samples > Assay results > Blood assays > Blood biochemistry
biomarkers-30680-both_sexes-irnt.tsv.bgz	Metabolic	856	NA	7697	NA	2344	NA	367050	NA	1361	NA	Calcium	NA	Biological samples > Assay results > Blood assays > Blood biochemistry
biomarkers-30690-both_sexes-irnt.tsv.bgz	Metabolic	938	NA	8422	NA	2572	NA	400963	NA	1500	NA	Cholesterol	NA	Biological samples > Assay results > Blood assays > Blood biochemistry
biomarkers-30700-both_sexes-irnt.tsv.bgz	Metabolic	937	NA	8422	NA	2571	NA	400761	NA	1498	NA	Creatinine	NA	Biological samples > Assay results > Blood assays > Blood biochemistry
biomarkers-30710-both_sexes-irnt.tsv.bgz	Immunological	937	NA	8397	NA	2564	NA	400094	NA	1498	NA	C-reactive protein	NA	Biological samples > Assay results > Blood assays > Blood biochemistry
biomarkers-30720-both_sexes-irnt.tsv.bgz	Metabolic	940	NA	8422	NA	2573	NA	400940	NA	1500	NA	Cystatin C	NA	Biological samples > Assay results > Blood assays > Blood biochemistry
biomarkers-30730-both_sexes-irnt.tsv.bgz	Metabolic	938	NA	8422	NA	2569	NA	400751	NA	1498	NA	Gamma glutamyltransferase	NA	Biological samples > Assay results > Blood assays > Blood biochemistry
biomarkers-30740-both_sexes-irnt.tsv.bgz	Metabolic	854	NA	7694	NA	2342	NA	366759	NA	1361	NA	Glucose	NA	Biological samples > Assay results > Blood assays > Blood biochemistry
biomarkers-30750-both_sexes-irnt.tsv.bgz	Metabolic	922	NA	8329	NA	2566	NA	400837	NA	1502	NA	Glycated haemoglobin (HbA1c)	NA	Biological samples > Assay results > Blood assays > Blood biochemistry
biomarkers-30760-both_sexes-irnt.tsv.bgz	Metabolic	854	NA	7688	NA	2342	NA	367021	NA	1364	NA	HDL cholesterol	NA	Biological samples > Assay results > Blood assays > Blood biochemistry
biomarkers-30770-both_sexes-irnt.tsv.bgz	Metabolic	934	NA	8364	NA	2560	NA	398797	NA	1493	NA	IGF-1	NA	Biological samples > Assay results > Blood assays > Blood biochemistry
biomarkers-30780-both_sexes-irnt.tsv.bgz	Metabolic	938	NA	8404	NA	2568	NA	400223	NA	1498	NA	LDL direct	NA	Biological samples > Assay results > Blood assays > Blood biochemistry
biomarkers-30790-both_sexes-irnt.tsv.bgz	Metabolic	773	NA	7400	NA	2279	NA	318922	NA	1282	NA	Lipoprotein A	NA	Biological samples > Assay results > Blood assays > Blood biochemistry
biomarkers-30800-both_sexes-irnt.tsv.bgz	Metabolic	224	NA	1535	NA	610	NA	63332	NA	310	NA	Oestradiol	NA	Biological samples > Assay results > Blood assays > Blood biochemistry
biomarkers-30810-both_sexes-irnt.tsv.bgz	Metabolic	854	NA	7685	NA	2342	NA	366484	NA	1360	NA	Phosphate	NA	Biological samples > Assay results > Blood assays > Blood biochemistry
biomarkers-30820-both_sexes-irnt.tsv.bgz	Immunological	69	NA	720	NA	NA	NA	35667	NA	94	NA	Rheumatoid factor	NA	Biological samples > Assay results > Blood assays > Blood biochemistry
biomarkers-30830-both_sexes-irnt.tsv.bgz	Metabolic	849	NA	7643	NA	2327	NA	363650	NA	1348	NA	SHBG	NA	Biological samples > Assay results > Blood assays > Blood biochemistry
biomarkers-30840-both_sexes-irnt.tsv.bgz	Metabolic	933	NA	8395	NA	2549	NA	399286	NA	1491	NA	Total bilirubin	NA	Biological samples > Assay results > Blood assays > Blood biochemistry
biomarkers-30850-both_sexes-irnt.tsv.bgz	Metabolic	828	NA	7655	NA	2379	NA	363203	NA	1393	NA	Testosterone	NA	Biological samples > Assay results > Blood assays > Blood biochemistry
biomarkers-30860-both_sexes-irnt.tsv.bgz	Metabolic	856	NA	7696	NA	2342	NA	366758	NA	1362	NA	Total protein	NA	Biological samples > Assay results > Blood assays > Blood biochemistry
biomarkers-30870-both_sexes-irnt.tsv.bgz	Metabolic	937	NA	8415	NA	2570	NA	400639	NA	1499	NA	Triglycerides	NA	Biological samples > Assay results > Blood assays > Blood biochemistry
biomarkers-30880-both_sexes-irnt.tsv.bgz	Metabolic	938	NA	8411	NA	2569	NA	400469	NA	1497	NA	Urate	NA	Biological samples > Assay results > Blood assays > Blood biochemistry
biomarkers-30890-both_sexes-irnt.tsv.bgz	Metabolic	892	NA	7380	NA	2484	NA	383324	NA	1390	NA	Vitamin D	NA	Biological samples > Assay results > Blood assays > Blood biochemistry
categorical-100020-both_sexes-100020.tsv.bgz	Nutritional	134	25	1278	191	315	69	48239	10651	173	25	Typical diet yesterday	Question asked: "Would you say that what you ate and drank yesterday was fairly typical for you? N.B. Your questionnaire answers are just as important to us if your day was not typical."	Online follow-up > Diet by 24-hour recall > Typical diet yesterday
categorical-100240-both_sexes-100240.tsv.bgz	Nutritional	121	38	570	899	228	156	41565	17325	131	67	Coffee consumed	Question asked: "Did you drink any coffee yesterday?" If the participant activated the Help feature they were shown the message: Include all coffee drinks whether hot, cold/iced, instant, shop bought (including Starbucks), machine made or made by hand. Coffee substitutes such as Barley Cup and Dandelion Coffee should not be recorded here. Instead, record this under other non-alcoholic drinks (fur…	Online follow-up > Diet by 24-hour recall > Hot/cold beverages yesterday
categorical-100260-both_sexes-100260.tsv.bgz	Nutritional	56	103	368	1101	127	257	24393	34497	NA	NA	Added milk to instant coffee	Question asked: "Did you add milk, cream or whitener (e.g. Coffee-mate) to your instant coffee?" This question was only asked to participants who reported drinking instant coffee yesterday.	Online follow-up > Diet by 24-hour recall > Hot/cold beverages yesterday
categorical-100280-both_sexes-100280.tsv.bgz	Nutritional	NA	NA	60	1409	NA	NA	7634	51256	NA	NA	Added milk to filtered coffee	Question asked: "Did you add milk, cream or whitener (e.g. Coffee-mate) to your filter/americano/cafetiere coffee?" This question was only asked to participants who reported drinking filter/americano/cafetiere coffee yesterday.	Online follow-up > Diet by 24-hour recall > Hot/cold beverages yesterday
categorical-100320-both_sexes-100320.tsv.bgz	Nutritional	NA	NA	NA	NA	NA	NA	279	58611	NA	NA	Added milk to espresso	Question asked: "Did you add milk, cream or whitener (e.g. Coffee-mate) to your espresso?" This question was only asked to participants who reported drinking coffee yesterday.	Online follow-up > Diet by 24-hour recall > Hot/cold beverages yesterday
categorical-100350-both_sexes-100350.tsv.bgz	Nutritional	NA	NA	NA	NA	NA	NA	314	58576	NA	NA	Added milk to other coffee type	Question asked: "Did you add milk, cream or whitener (e.g. Coffee-mate) to your other type of coffee?" This question was only asked to participants who reported drinking other coffee yesterday.	Online follow-up > Diet by 24-hour recall > Hot/cold beverages yesterday
categorical-100360-both_sexes-100360.tsv.bgz	Nutritional	NA	NA	88	1381	NA	NA	6758	52132	NA	NA	Decaffeinated coffee	Question asked: "Was it decaffeinated coffee?"	Online follow-up > Diet by 24-hour recall > Hot/cold beverages yesterday
categorical-100390-both_sexes-100390.tsv.bgz	Nutritional	101	58	1224	245	286	98	47029	11861	138	60	Tea consumed	Question asked: "Did you drink any tea/infusion yesterday?" If the participant activated the Help feature they were shown the message: Standard tea covers all the different types of tea made with black tea leaves (this is the most common type of tea). This includes teabags and loose leaf tea as well as decaffeinated types. Peppermint tea belongs in the herbal or fruit infusion section. If you add…	Online follow-up > Diet by 24-hour recall > Hot/cold beverages yesterday
categorical-100460-both_sexes-100460.tsv.bgz	Nutritional	58	101	1075	394	199	185	38654	20236	87	111	Added milk to standard tea	Question asked: "Did you add milk to your standard tea?" This question was only asked to participants who reported drinking standard tea yesterday.	Online follow-up > Diet by 24-hour recall > Hot/cold beverages yesterday
categorical-100470-both_sexes-100470.tsv.bgz	Nutritional	NA	NA	68	1401	NA	NA	2789	56101	NA	NA	Decaffeinated tea	Question asked: "Was your standard tea decaffeinated?" This question was only asked to participants who reported drinking standard tea yesterday.	Online follow-up > Diet by 24-hour recall > Hot/cold beverages yesterday
categorical-100480-both_sexes-100480.tsv.bgz	Nutritional	NA	NA	NA	NA	NA	NA	1049	57841	NA	NA	Added milk to rooibos tea	Question asked: "Did you add milk to your rooibos/redbush tea?" This question was only asked to participants who reported drinking rooibos/redbush tea yesterday.	Online follow-up > Diet by 24-hour recall > Hot/cold beverages yesterday
categorical-100510-both_sexes-100510.tsv.bgz	Nutritional	NA	NA	229	1240	73	311	7742	51148	NA	NA	Other non-alcoholic drinks	Question asked: "Did you have any other (non-alcoholic) drinks yesterday? e.g. milk, yogurt drinks or hot chocolate." If the participant activated the Help feature they were shown the message: You will be asked about alcoholic drinks next. Actimel and yakult should be recorded under yogurt based drinks.	Online follow-up > Diet by 24-hour recall > Hot/cold beverages yesterday
categorical-100580-both_sexes-100580.tsv.bgz	Nutritional	56	103	340	1129	108	276	29005	29885	56	142	Alcohol consumed	Question asked: "Did you have any alcoholic drinks yesterday? For instance, beer, wine or spirits." If the participant activated the Help feature they were shown the message: Please treat liqueurs as spirits. If you had mixed drinks such as shandy, cocktails or alcopops, think about what went in them. For example, shandy is made from beer, lager or cider (please record the lemonade or ginger beer…	Online follow-up > Diet by 24-hour recall > Alcoholic beverages yesterday
categorical-100760-both_sexes-100760.tsv.bgz	Nutritional	62	97	740	729	170	214	39049	19841	84	114	Breakfast cereal consumed	Question asked: "Did you eat any breakfast cereal yesterday? This could be at any time of the day. Please include hot cereals, but not cereal bars." If the participant activated the Help feature they were shown the message: If you had yogurt on your cereal (instead of milk), please record this later in the dessert section as a serving of yogurt. Two standard size shredded wheat or weetabix biscui…	Online follow-up > Diet by 24-hour recall > Cereal yesterday
categorical-100880-both_sexes-100880.tsv.bgz	Nutritional	NA	NA	299	1170	84	300	17052	41838	NA	NA	Dried fruit added to cereal	Question asked: "Did your cereal contain any dried fruit? (e.g. Sultana Bran, Fruit 'n' Fibre)?" This question was only asked to participants who reported consuming breakfast cereals yesterday.	Online follow-up > Diet by 24-hour recall > Cereal yesterday
categorical-100890-both_sexes-100890.tsv.bgz	Nutritional	53	106	658	811	130	254	33205	25685	70	128	Milk added to cereal	Question asked: "Did you add milk to your cereal?" This question was only asked to participants who reported consuming breakfast cereals yesterday.	Online follow-up > Diet by 24-hour recall > Cereal yesterday
categorical-100920-both_sexes-0.tsv.bgz	Nutritional	NA	NA	73	1396	NA	NA	2889	56001	NA	NA	Type milk consumed	Question asked: "Which type of milk did you use most frequently yesterday? Remember milk in drinks, on cereal and in cooking." If the participant activated the Help feature they were shown the message: If you typically use more than one type of milk, please select the one you use the most, even if it is only used slightly more than other types. If you had 1% fat milk (e.g. Sainsbury's orange top …	Online follow-up > Diet by 24-hour recall > Milk/eggs/cheese yesterday
categorical-100920-both_sexes-2102.tsv.bgz	Nutritional	78	81	932	537	205	179	36618	22272	95	103	Type milk consumed	Question asked: "Which type of milk did you use most frequently yesterday? Remember milk in drinks, on cereal and in cooking." If the participant activated the Help feature they were shown the message: If you typically use more than one type of milk, please select the one you use the most, even if it is only used slightly more than other types. If you had 1% fat milk (e.g. Sainsbury's orange top …	Online follow-up > Diet by 24-hour recall > Milk/eggs/cheese yesterday
categorical-100920-both_sexes-2103.tsv.bgz	Nutritional	NA	NA	181	1288	NA	NA	12071	46819	NA	NA	Type milk consumed	Question asked: "Which type of milk did you use most frequently yesterday? Remember milk in drinks, on cereal and in cooking." If the participant activated the Help feature they were shown the message: If you typically use more than one type of milk, please select the one you use the most, even if it is only used slightly more than other types. If you had 1% fat milk (e.g. Sainsbury's orange top …	Online follow-up > Diet by 24-hour recall > Milk/eggs/cheese yesterday
categorical-100920-both_sexes-2104.tsv.bgz	Nutritional	NA	NA	177	1292	NA	NA	3302	55588	NA	NA	Type milk consumed	Question asked: "Which type of milk did you use most frequently yesterday? Remember milk in drinks, on cereal and in cooking." If the participant activated the Help feature they were shown the message: If you typically use more than one type of milk, please select the one you use the most, even if it is only used slightly more than other types. If you had 1% fat milk (e.g. Sainsbury's orange top …	Online follow-up > Diet by 24-hour recall > Milk/eggs/cheese yesterday
categorical-100920-both_sexes-2105.tsv.bgz	Nutritional	NA	NA	54	1415	NA	NA	1796	57094	NA	NA	Type milk consumed	Question asked: "Which type of milk did you use most frequently yesterday? Remember milk in drinks, on cereal and in cooking." If the participant activated the Help feature they were shown the message: If you typically use more than one type of milk, please select the one you use the most, even if it is only used slightly more than other types. If you had 1% fat milk (e.g. Sainsbury's orange top …	Online follow-up > Diet by 24-hour recall > Milk/eggs/cheese yesterday
categorical-100920-both_sexes-2106.tsv.bgz	Nutritional	NA	NA	NA	NA	NA	NA	757	58133	NA	NA	Type milk consumed	Question asked: "Which type of milk did you use most frequently yesterday? Remember milk in drinks, on cereal and in cooking." If the participant activated the Help feature they were shown the message: If you typically use more than one type of milk, please select the one you use the most, even if it is only used slightly more than other types. If you had 1% fat milk (e.g. Sainsbury's orange top …	Online follow-up > Diet by 24-hour recall > Milk/eggs/cheese yesterday
categorical-100920-both_sexes-2107.tsv.bgz	Nutritional	NA	NA	NA	NA	NA	NA	362	58528	NA	NA	Type milk consumed	Question asked: "Which type of milk did you use most frequently yesterday? Remember milk in drinks, on cereal and in cooking." If the participant activated the Help feature they were shown the message: If you typically use more than one type of milk, please select the one you use the most, even if it is only used slightly more than other types. If you had 1% fat milk (e.g. Sainsbury's orange top …	Online follow-up > Diet by 24-hour recall > Milk/eggs/cheese yesterday
categorical-100920-both_sexes-2108.tsv.bgz	Nutritional	NA	NA	NA	NA	NA	NA	337	58553	NA	NA	Type milk consumed	Question asked: "Which type of milk did you use most frequently yesterday? Remember milk in drinks, on cereal and in cooking." If the participant activated the Help feature they were shown the message: If you typically use more than one type of milk, please select the one you use the most, even if it is only used slightly more than other types. If you had 1% fat milk (e.g. Sainsbury's orange top …	Online follow-up > Diet by 24-hour recall > Milk/eggs/cheese yesterday
categorical-100920-both_sexes-2109.tsv.bgz	Nutritional	NA	NA	NA	NA	NA	NA	269	58621	NA	NA	Type milk consumed	Question asked: "Which type of milk did you use most frequently yesterday? Remember milk in drinks, on cereal and in cooking." If the participant activated the Help feature they were shown the message: If you typically use more than one type of milk, please select the one you use the most, even if it is only used slightly more than other types. If you had 1% fat milk (e.g. Sainsbury's orange top …	Online follow-up > Diet by 24-hour recall > Milk/eggs/cheese yesterday
categorical-100920-both_sexes-2110.tsv.bgz	Nutritional	NA	NA	NA	NA	NA	NA	110	58780	NA	NA	Type milk consumed	Question asked: "Which type of milk did you use most frequently yesterday? Remember milk in drinks, on cereal and in cooking." If the participant activated the Help feature they were shown the message: If you typically use more than one type of milk, please select the one you use the most, even if it is only used slightly more than other types. If you had 1% fat milk (e.g. Sainsbury's orange top …	Online follow-up > Diet by 24-hour recall > Milk/eggs/cheese yesterday
categorical-100920-both_sexes-2199.tsv.bgz	Nutritional	NA	NA	NA	NA	NA	NA	272	58618	NA	NA	Type milk consumed	Question asked: "Which type of milk did you use most frequently yesterday? Remember milk in drinks, on cereal and in cooking." If the participant activated the Help feature they were shown the message: If you typically use more than one type of milk, please select the one you use the most, even if it is only used slightly more than other types. If you had 1% fat milk (e.g. Sainsbury's orange top …	Online follow-up > Diet by 24-hour recall > Milk/eggs/cheese yesterday
categorical-100920-both_sexes-222.tsv.bgz	Nutritional	NA	NA	NA	NA	NA	NA	107	58783	NA	NA	Type milk consumed	Question asked: "Which type of milk did you use most frequently yesterday? Remember milk in drinks, on cereal and in cooking." If the participant activated the Help feature they were shown the message: If you typically use more than one type of milk, please select the one you use the most, even if it is only used slightly more than other types. If you had 1% fat milk (e.g. Sainsbury's orange top …	Online follow-up > Diet by 24-hour recall > Milk/eggs/cheese yesterday
categorical-100940-both_sexes-100940.tsv.bgz	Nutritional	138	21	1111	358	285	99	50452	8438	156	42	Bread consumed	Question asked: "Did you eat any bread or crackers yesterday? e.g. toast, sandwiches, rice cakes, bread rolls, hotdog roll, crumpets, tortilla wraps." If the participant activated the Help feature they were shown the message: Please do not include pizza as this will be asked later. Please do not include croissants and pastries as that will be asked later. If your bread or crackers is not on the l…	Online follow-up > Diet by 24-hour recall > Bread/pasta/rice yesterday
categorical-102080-both_sexes-102080.tsv.bgz	Nutritional	59	100	536	933	136	248	23912	34978	68	130	Yogurt/ice-cream consumers	Question asked: "Did you eat any yogurt or ice-cream yesterday?"	Online follow-up > Diet by 24-hour recall > Soup/snacks/pastries yesterday
categorical-102130-both_sexes-102130.tsv.bgz	Nutritional	NA	NA	350	1119	100	284	19026	39864	54	144	Dessert consumers	Question asked: "Did you eat any cakes, puddings or other desserts yesterday? Also includes custard, cheesecake, rice pudding, sponge pudding etc." If the participant activated the Help feature they were shown the message: Fruit crumble/fruit pie is a special case and we ask that you record it as a portion of pastry or crumble (earlier page) plus a portion of stewed fruit (later page). Select whi…	Online follow-up > Diet by 24-hour recall > Soup/snacks/pastries yesterday
categorical-102250-both_sexes-102250.tsv.bgz	Nutritional	55	104	690	779	164	220	31994	26896	101	97	Sweet snack consumers	Question asked: "Did you eat any biscuits, chocolate or sweets yesterday? Also includes sweets, cereal bars, chocolate covered raisins, sweet popcorn and other sweet snacks." If the participant activated the Help feature they were shown the message: Select which category best describes your type of sweet snack food, otherwise select the Other category.	Online follow-up > Diet by 24-hour recall > Soup/snacks/pastries yesterday
categorical-102400-both_sexes-102400.tsv.bgz	Nutritional	59	100	648	821	166	218	20947	37943	80	118	Savoury snack consumers	Question asked: "Did you eat any crisps, nuts or savoury snacks yesterday? Also includes seeds and olives." If the participant activated the Help feature they were shown the message: Select which category best describes your type of savoury snack, otherwise select the Other category.	Online follow-up > Diet by 24-hour recall > Soup/snacks/pastries yesterday
categorical-102520-both_sexes-102520.tsv.bgz	Nutritional	NA	NA	144	1325	91	293	7856	51034	NA	NA	Soup consumers	Question asked: "Did you have any soup yesterday? Include cup-a-soup, canned soup, soup in cartons or pouches, soup eaten out and soup made at home." If the participant activated the Help feature they were shown the message: Soup eaten out will likely be either canned soup or home-made soup. For example: if the soup being served in a cafe has a brand name such as Heinz, please choose carton/pouch…	Online follow-up > Diet by 24-hour recall > Soup/snacks/pastries yesterday
categorical-102700-both_sexes-102700.tsv.bgz	Nutritional	67	92	636	833	263	121	15639	43251	75	123	Starchy food consumers	Question asked: "Did you eat any pasta, rice, sushi or couscous yesterday? This includes noodles, lasagne pasta sheets and other cooked grains such as bulgar wheat." This can accompany a meal, or be a meal in itself. It may be hot or cold.	Online follow-up > Diet by 24-hour recall > Bread/pasta/rice yesterday
categorical-102800-both_sexes-102800.tsv.bgz	Nutritional	78	81	426	1043	108	276	26596	32294	84	114	Cheese consumers	Question asked: "Did you eat any cheese yesterday? Cheese in sandwiches, on burgers, on jacket potato, pasta dishes." If the participant activated the Help feature they were shown the message: Please do not include cheese sauce as this will be asked later. A guide to servings: 1 serving of cheese - a chunk about the size of a small matchbox; 1 serving of grated cheese - about a handful or a large…	Online follow-up > Diet by 24-hour recall > Milk/eggs/cheese yesterday
categorical-102930-both_sexes-102930.tsv.bgz	Nutritional	54	105	305	1164	142	242	12435	46455	NA	NA	Egg consumers	Question asked: "Did you eat any eggs yesterday? e.g. with breakfast, with a salad, with toast, part of a main meal or in sandwiches." If the participant activated the Help feature they were shown the message: Gala pies (pork pies with egg) should have the boiled egg part recorded in this section (don't forget to record the pastry and pork as well). Do not count eggs that are cooking ingredients …	Online follow-up > Diet by 24-hour recall > Milk/eggs/cheese yesterday
categorical-103000-both_sexes-103000.tsv.bgz	Nutritional	109	50	646	823	284	100	40770	18120	108	90	Meat consumers	Question asked: "Did you eat any meat or poultry yesterday? Think about curry, stir-fry, sandwiches, pie fillings, sausages/burgers, liver, pate or mince." If the participant activated the Help feature they were shown the message: Select which category best describes your type of meat or poultry, otherwise select the Other category. Game and offal (not liver) should be recorded in the Other categ…	Online follow-up > Diet by 24-hour recall > Meat/fish yesterday
categorical-103120-both_sexes-103120.tsv.bgz	Nutritional	NA	NA	191	16	83	23	14284	1146	NA	NA	Fat removed from meat	Question asked: "Did you remove the fat from the beef, pork, lamb, mutton, bacon, ham or other cured meats?" This question was only asked to participants who reported consuming these types of meat.	Online follow-up > Diet by 24-hour recall > Meat/fish yesterday
categorical-103130-both_sexes-103130.tsv.bgz	Nutritional	NA	NA	312	7	NA	NA	12695	220	NA	NA	Skin removed from poultry	Question asked: "Did you remove the skin from the chicken or turkey?" This question was only asked to participants who reported consuming poultry. If the participant activated the Help feature they were shown the message: N/A means Not Applicable.	Online follow-up > Diet by 24-hour recall > Meat/fish yesterday
categorical-103140-both_sexes-103140.tsv.bgz	Nutritional	NA	NA	292	1177	153	231	16876	42014	60	138	Fish consumer	Question asked: "Did you eat any fish or seafood yesterday? e.g. at breakfast, takeaway with chips, smoked fish, fish pate, tuna in sandwiches." If the participant activated the Help feature they were shown the message: Any fish or seafood used in sushi does not need to be recorded here. Sushi should have been recorded previously in the pasta and rice section. Select which category best describes…	Online follow-up > Diet by 24-hour recall > Meat/fish yesterday
categorical-103250-both_sexes-103250.tsv.bgz	Nutritional	NA	NA	219	1250	NA	NA	2080	56810	NA	NA	Vegetarian alternatives intake	Question asked: "Did you eat any vegetarian alternatives to meat yesterday? e.g. vegetarian burgers / sausages, nut roast, tofu, soya, Quorn." If the participant activated the Help feature they were shown the message: Select which category best describes your type of vegetarian food, otherwise select the Other category.	Online follow-up > Diet by 24-hour recall > Vegetarian alternatives yesterday
categorical-103310-both_sexes-103310.tsv.bgz	Nutritional	64	95	440	1029	137	247	29752	29138	80	118	Spreads/sauces consumers	Question asked: "Did you have any spreads, sauces, dips, jams or honey yesterday? e.g. Marmite, cream, mayo, hummus, dressings, ketchup, gravy, white sauce, cheese sauce, pasta sauce." If the participant activated the Help feature they were shown the message: Please do not include cream cheese as that was asked about in the cheese section. Select which category best describes your type of spread,…	Online follow-up > Diet by 24-hour recall > Spreads/sauces/cooking oils yesterday
categorical-103990-both_sexes-103990.tsv.bgz	Nutritional	129	30	1193	276	317	67	48496	10394	141	57	Vegetable consumers	Question asked: "Did you eat any beans, lentils, potatoes or vegetables yesterday? Include fresh, tinned, frozen, dried; chips, salad, coleslaw, baked beans, chickpeas, veg in stews, pies etc." If the participant activated the Help feature they were shown the message: Please include all vegetables, whether they are eaten by themselves, as an accompaniment or within a particular dish/meal such as …	Online follow-up > Diet by 24-hour recall > Fruit/vegetables yesterday
categorical-104400-both_sexes-104400.tsv.bgz	Nutritional	128	31	1179	290	316	68	47993	10897	166	32	Fruit consumers	Question asked: "Did you eat any fruit yesterday?" If the participant activated the Help feature they were shown the message: Include fresh, frozen, dried, canned or cooked. Help section: Please include all fruit, whether eaten by itself or as part of a sweet or savoury dish (e.g. fruit pie or crumble; pork cooked with apple). Fruits recorded under cooked & dried should not be recorded individual…	Online follow-up > Diet by 24-hour recall > Fruit/vegetables yesterday
categorical-104670-both_sexes-104670.tsv.bgz	Nutritional	51	108	554	915	173	211	24127	34763	61	137	Vitamin supplement user	Question asked: "Did you have any vitamin or mineral supplements yesterday? e.g. Vitamin C, multivitamins, fish oil, calcium supplement." If the participant activated the Help feature they were shown the message: Select which category best describes your type of vitamin and/or mineral supplement, otherwise select the Other category.	Online follow-up > Diet by 24-hour recall > Vitamin/mineral supplements yesterday
categorical-110001-both_sexes-110001.tsv.bgz	Nutritional	174	489	748	4058	430	1296	80776	171343	183	779	Invitation to complete online 24-hour recall dietary questionnaire, acceptance	Response to emailed invitation to complete online 24-hour recall dietary questionnaire. There is no data for instance=0 since this was completed as part of the initial assessment centre.	Online follow-up > Diet by 24-hour recall
categorical-1150-both_sexes-1.tsv.bgz	Environment	304	555	2762	4541	726	1542	125964	226894	440	969	Usual side of head for mobile phone use	ACE touchscreen question "On what side of the head do you usually use a mobile phone?" If the participant activated the Help button they were shown the message: If you are unsure, please provide an estimate or select Do not know. ~F1150~ was collected from participants who indicated they have used a mobile phone at least once per week in the past or do not know whether they have used or not, as d…	UK Biobank Assessment Centre > Touchscreen > Lifestyle and environment > Electronic device use
categorical-1150-both_sexes-2.tsv.bgz	Environment	472	387	3884	3419	1323	945	203928	148930	821	588	Usual side of head for mobile phone use	ACE touchscreen question "On what side of the head do you usually use a mobile phone?" If the participant activated the Help button they were shown the message: If you are unsure, please provide an estimate or select Do not know. ~F1150~ was collected from participants who indicated they have used a mobile phone at least once per week in the past or do not know whether they have used or not, as d…	UK Biobank Assessment Centre > Touchscreen > Lifestyle and environment > Electronic device use
categorical-1150-both_sexes-3.tsv.bgz	Environment	83	776	657	6646	219	2049	22966	329892	148	1261	Usual side of head for mobile phone use	ACE touchscreen question "On what side of the head do you usually use a mobile phone?" If the participant activated the Help button they were shown the message: If you are unsure, please provide an estimate or select Do not know. ~F1150~ was collected from participants who indicated they have used a mobile phone at least once per week in the past or do not know whether they have used or not, as d…	UK Biobank Assessment Centre > Touchscreen > Lifestyle and environment > Electronic device use
categorical-120-both_sexes-1.tsv.bgz	Body Structures	279	701	2005	6844	704	2003	238519	181954	322	1273	Birth weight known	Birth weight known This question was dropped from the touchscreen protocol on 24/10/2016.	UK Biobank Assessment Centre > Verbal interview > Early life factors
categorical-120-both_sexes-2.tsv.bgz	Body Structures	144	836	172	8677	299	2408	1197	419276	143	1452	Birth weight known	Birth weight known This question was dropped from the touchscreen protocol on 24/10/2016.	UK Biobank Assessment Centre > Verbal interview > Early life factors
categorical-120-both_sexes-9.tsv.bgz	Body Structures	557	423	6672	2177	1704	1003	180757	239716	1130	465	Birth weight known	Birth weight known This question was dropped from the touchscreen protocol on 24/10/2016.	UK Biobank Assessment Centre > Verbal interview > Early life factors
categorical-1210-both_sexes-1210.tsv.bgz	Respiratory	561	315	4634	3270	1511	837	245268	146263	854	536	Snoring	ACE touchscreen question "Does your partner or a close relative or friend complain about your snoring?" If the participant activated the Help button they were shown the message: If you are unsure, please provide an estimate or select Do not know.	UK Biobank Assessment Centre > Touchscreen > Lifestyle and environment > Sleep
categorical-12187-both_sexes-0.tsv.bgz	Neurological	NA	NA	384	24	NA	NA	35352	1435	NA	NA	Brain MRI measuring method	This field indicates whether the participant was able to attempt the brain MRI (direct entry) or was unable to start it due to equipment failure or some other reason.	UK Biobank Assessment Centre > Imaging > Brain MRI
categorical-12187-both_sexes-6.tsv.bgz	Neurological	NA	NA	NA	NA	NA	NA	273	36514	NA	NA	Brain MRI measuring method	This field indicates whether the participant was able to attempt the brain MRI (direct entry) or was unable to start it due to equipment failure or some other reason.	UK Biobank Assessment Centre > Imaging > Brain MRI
categorical-12187-both_sexes-7.tsv.bgz	Neurological	NA	NA	NA	NA	NA	NA	1162	35625	NA	NA	Brain MRI measuring method	This field indicates whether the participant was able to attempt the brain MRI (direct entry) or was unable to start it due to equipment failure or some other reason.	UK Biobank Assessment Centre > Imaging > Brain MRI
categorical-12188-both_sexes-12188.tsv.bgz	Environment	NA	NA	319	65	135	39	29721	5564	NA	NA	Operator indicated brain MRI measurement completed	At the end of the brain MRI process the device operator was required to indicate whether they believed the measurement had been performed fully. Please note that this does not always mean that the participant has complete brain MRI data available for download.	UK Biobank Assessment Centre > Imaging > Brain MRI
categorical-12223-both_sexes-0.tsv.bgz	Gastrointestinal	NA	NA	393	17	NA	NA	35853	984	NA	NA	Abdominal MRI measuring method	.	UK Biobank Assessment Centre > Imaging > Abdominal MRI
categorical-12223-both_sexes-6.tsv.bgz	Gastrointestinal	NA	NA	NA	NA	NA	NA	305	36532	NA	NA	Abdominal MRI measuring method	.	UK Biobank Assessment Centre > Imaging > Abdominal MRI
categorical-12223-both_sexes-7.tsv.bgz	Gastrointestinal	NA	NA	NA	NA	NA	NA	679	36158	NA	NA	Abdominal MRI measuring method	.	UK Biobank Assessment Centre > Imaging > Abdominal MRI
categorical-12224-both_sexes-12224.tsv.bgz	Gastrointestinal	NA	NA	337	56	147	30	30312	5541	NA	NA	Abdominal MRI measurement completed	.	UK Biobank Assessment Centre > Imaging > Abdominal MRI
categorical-12253-both_sexes-0.tsv.bgz	Musculoskeletal	NA	NA	399	16	NA	NA	36193	1159	NA	NA	DXA measuring method	.	UK Biobank Assessment Centre > Imaging > DXA assessment
categorical-12253-both_sexes-6.tsv.bgz	Musculoskeletal	NA	NA	NA	NA	NA	NA	688	36664	NA	NA	DXA measuring method	.	UK Biobank Assessment Centre > Imaging > DXA assessment
categorical-12253-both_sexes-7.tsv.bgz	Musculoskeletal	NA	NA	NA	NA	NA	NA	471	36881	NA	NA	DXA measuring method	.	UK Biobank Assessment Centre > Imaging > DXA assessment
categorical-12254-both_sexes-12254.tsv.bgz	Musculoskeletal	NA	NA	391	8	171	7	34712	1481	NA	NA	DXA measurement completed	.	UK Biobank Assessment Centre > Imaging > DXA assessment
categorical-1418-both_sexes-1.tsv.bgz	Nutritional	96	867	1593	7093	401	2251	26497	393593	242	1321	Milk type used	ACE touchscreen question "What type of milk do you mainly use?" If the participant activated the Help button they were shown the message: If you use more than one type of milk, please select the one that you drink the most. If you are unsure, select Do not know.	UK Biobank Assessment Centre > Touchscreen > Lifestyle and environment > Diet
categorical-1418-both_sexes-2.tsv.bgz	Nutritional	543	420	5445	3241	1481	1171	273605	146485	833	730	Milk type used	ACE touchscreen question "What type of milk do you mainly use?" If the participant activated the Help button they were shown the message: If you use more than one type of milk, please select the one that you drink the most. If you are unsure, select Do not know.	UK Biobank Assessment Centre > Touchscreen > Lifestyle and environment > Diet
categorical-1418-both_sexes-3.tsv.bgz	Nutritional	142	821	1080	7606	307	2345	86430	333660	252	1311	Milk type used	ACE touchscreen question "What type of milk do you mainly use?" If the participant activated the Help button they were shown the message: If you use more than one type of milk, please select the one that you drink the most. If you are unsure, select Do not know.	UK Biobank Assessment Centre > Touchscreen > Lifestyle and environment > Diet
categorical-1418-both_sexes-4.tsv.bgz	Nutritional	97	866	317	8369	267	2385	15337	404753	85	1478	Milk type used	ACE touchscreen question "What type of milk do you mainly use?" If the participant activated the Help button they were shown the message: If you use more than one type of milk, please select the one that you drink the most. If you are unsure, select Do not know.	UK Biobank Assessment Centre > Touchscreen > Lifestyle and environment > Diet
categorical-1418-both_sexes-5.tsv.bgz	Nutritional	NA	NA	129	8557	59	2593	4916	415174	NA	NA	Milk type used	ACE touchscreen question "What type of milk do you mainly use?" If the participant activated the Help button they were shown the message: If you use more than one type of milk, please select the one that you drink the most. If you are unsure, select Do not know.	UK Biobank Assessment Centre > Touchscreen > Lifestyle and environment > Diet
categorical-1418-both_sexes-6.tsv.bgz	Nutritional	62	901	122	8564	137	2515	13305	406785	110	1453	Milk type used	ACE touchscreen question "What type of milk do you mainly use?" If the participant activated the Help button they were shown the message: If you use more than one type of milk, please select the one that you drink the most. If you are unsure, select Do not know.	UK Biobank Assessment Centre > Touchscreen > Lifestyle and environment > Diet
categorical-1428-both_sexes-0.tsv.bgz	Nutritional	188	770	1232	7351	564	2038	42617	376884	492	1032	Spread type	ACE touchscreen question "What type of spread do you mainly use?" If the participant activated the Help button they were shown the message: If you use more than one type of spread, please select the one that you use the most. If you are unsure, select Do not know.	UK Biobank Assessment Centre > Touchscreen > Lifestyle and environment > Diet
categorical-1428-both_sexes-1.tsv.bgz	Nutritional	392	566	2611	5972	984	1618	152410	267091	503	1021	Spread type	ACE touchscreen question "What type of spread do you mainly use?" If the participant activated the Help button they were shown the message: If you use more than one type of spread, please select the one that you use the most. If you are unsure, select Do not know.	UK Biobank Assessment Centre > Touchscreen > Lifestyle and environment > Diet
categorical-1428-both_sexes-2.tsv.bgz	Nutritional	NA	NA	65	8518	NA	NA	2155	417346	NA	NA	Spread type	ACE touchscreen question "What type of spread do you mainly use?" If the participant activated the Help button they were shown the message: If you use more than one type of spread, please select the one that you use the most. If you are unsure, select Do not know.	UK Biobank Assessment Centre > Touchscreen > Lifestyle and environment > Diet
categorical-1428-both_sexes-3.tsv.bgz	Nutritional	368	590	4675	3908	1032	1570	222319	197182	516	1008	Spread type	ACE touchscreen question "What type of spread do you mainly use?" If the participant activated the Help button they were shown the message: If you use more than one type of spread, please select the one that you use the most. If you are unsure, select Do not know.	UK Biobank Assessment Centre > Touchscreen > Lifestyle and environment > Diet
categorical-1448-both_sexes-1.tsv.bgz	Nutritional	236	679	2440	5845	872	1552	107422	298285	386	1135	Bread type	ACE touchscreen question "What type of bread do you mainly eat?" If the participant activated the Help button they were shown the message: If you eat more than one type of bread, please select the one that you eat the most. If you are unsure, select Do not know. ~F1448~ was collected from all participants except those who indicated that they do not eat bread or less than one slice each week, as d…	UK Biobank Assessment Centre > Touchscreen > Lifestyle and environment > Diet
categorical-1448-both_sexes-2.tsv.bgz	Nutritional	178	737	2227	6058	417	2007	48251	357456	375	1146	Bread type	ACE touchscreen question "What type of bread do you mainly eat?" If the participant activated the Help button they were shown the message: If you eat more than one type of bread, please select the one that you eat the most. If you are unsure, select Do not know. ~F1448~ was collected from all participants except those who indicated that they do not eat bread or less than one slice each week, as d…	UK Biobank Assessment Centre > Touchscreen > Lifestyle and environment > Diet
categorical-1448-both_sexes-3.tsv.bgz	Nutritional	453	462	3253	5032	1014	1410	233278	172429	668	853	Bread type	ACE touchscreen question "What type of bread do you mainly eat?" If the participant activated the Help button they were shown the message: If you eat more than one type of bread, please select the one that you eat the most. If you are unsure, select Do not know. ~F1448~ was collected from all participants except those who indicated that they do not eat bread or less than one slice each week, as d…	UK Biobank Assessment Centre > Touchscreen > Lifestyle and environment > Diet
categorical-1448-both_sexes-4.tsv.bgz	Nutritional	NA	NA	365	7920	121	2303	16756	388951	92	1429	Bread type	ACE touchscreen question "What type of bread do you mainly eat?" If the participant activated the Help button they were shown the message: If you eat more than one type of bread, please select the one that you eat the most. If you are unsure, select Do not know. ~F1448~ was collected from all participants except those who indicated that they do not eat bread or less than one slice each week, as d…	UK Biobank Assessment Centre > Touchscreen > Lifestyle and environment > Diet
categorical-1468-both_sexes-1.tsv.bgz	Nutritional	116	573	991	5464	244	1384	58995	290532	210	847	Cereal type	ACE touchscreen question "What type of cereal do you mainly eat?" If the participant activated the Help button they were shown the message: If you eat more than one type of cereal, please select the one that you eat the most. If you are unsure, select Do not know. ~F1468~ was collected from all participants except those who indicated that they do not eat cereal or less than one bowl of cereal eac…	UK Biobank Assessment Centre > Touchscreen > Lifestyle and environment > Diet
categorical-1468-both_sexes-2.tsv.bgz	Nutritional	88	601	1365	5090	196	1432	62649	286878	171	886	Cereal type	ACE touchscreen question "What type of cereal do you mainly eat?" If the participant activated the Help button they were shown the message: If you eat more than one type of cereal, please select the one that you eat the most. If you are unsure, select Do not know. ~F1468~ was collected from all participants except those who indicated that they do not eat cereal or less than one bowl of cereal eac…	UK Biobank Assessment Centre > Touchscreen > Lifestyle and environment > Diet
categorical-1468-both_sexes-3.tsv.bgz	Nutritional	204	485	1582	4873	500	1128	88841	260686	244	813	Cereal type	ACE touchscreen question "What type of cereal do you mainly eat?" If the participant activated the Help button they were shown the message: If you eat more than one type of cereal, please select the one that you eat the most. If you are unsure, select Do not know. ~F1468~ was collected from all participants except those who indicated that they do not eat cereal or less than one bowl of cereal eac…	UK Biobank Assessment Centre > Touchscreen > Lifestyle and environment > Diet
categorical-1468-both_sexes-4.tsv.bgz	Nutritional	138	551	866	5589	332	1296	70931	278596	213	844	Cereal type	ACE touchscreen question "What type of cereal do you mainly eat?" If the participant activated the Help button they were shown the message: If you eat more than one type of cereal, please select the one that you eat the most. If you are unsure, select Do not know. ~F1468~ was collected from all participants except those who indicated that they do not eat cereal or less than one bowl of cereal eac…	UK Biobank Assessment Centre > Touchscreen > Lifestyle and environment > Diet
categorical-1468-both_sexes-5.tsv.bgz	Nutritional	143	546	1651	4804	356	1272	68111	281416	219	838	Cereal type	ACE touchscreen question "What type of cereal do you mainly eat?" If the participant activated the Help button they were shown the message: If you eat more than one type of cereal, please select the one that you eat the most. If you are unsure, select Do not know. ~F1468~ was collected from all participants except those who indicated that they do not eat cereal or less than one bowl of cereal eac…	UK Biobank Assessment Centre > Touchscreen > Lifestyle and environment > Diet
categorical-1508-both_sexes-1.tsv.bgz	Nutritional	137	637	590	3579	283	1455	64717	264954	153	1001	Coffee type	ACE touchscreen question "What type of coffee do you usually drink?" If the participant activated the Help button they were shown the message: If you drink more than one type of coffee, please select the one that you drink the most. If you are unsure, select Do not know. ~F1508~ was collected from participants who indicated that they drank at least 1 cup of coffee each day or less than one cup ea…	UK Biobank Assessment Centre > Touchscreen > Lifestyle and environment > Diet
categorical-1508-both_sexes-2.tsv.bgz	Nutritional	368	406	2707	1462	967	771	185482	144189	572	582	Coffee type	ACE touchscreen question "What type of coffee do you usually drink?" If the participant activated the Help button they were shown the message: If you drink more than one type of coffee, please select the one that you drink the most. If you are unsure, select Do not know. ~F1508~ was collected from participants who indicated that they drank at least 1 cup of coffee each day or less than one cup ea…	UK Biobank Assessment Centre > Touchscreen > Lifestyle and environment > Diet
categorical-1508-both_sexes-3.tsv.bgz	Nutritional	258	516	657	3512	433	1305	73906	255765	343	811	Coffee type	ACE touchscreen question "What type of coffee do you usually drink?" If the participant activated the Help button they were shown the message: If you drink more than one type of coffee, please select the one that you drink the most. If you are unsure, select Do not know. ~F1508~ was collected from participants who indicated that they drank at least 1 cup of coffee each day or less than one cup ea…	UK Biobank Assessment Centre > Touchscreen > Lifestyle and environment > Diet
categorical-1508-both_sexes-4.tsv.bgz	Nutritional	NA	NA	215	3954	55	1683	5566	324105	86	1068	Coffee type	ACE touchscreen question "What type of coffee do you usually drink?" If the participant activated the Help button they were shown the message: If you drink more than one type of coffee, please select the one that you drink the most. If you are unsure, select Do not know. ~F1508~ was collected from participants who indicated that they drank at least 1 cup of coffee each day or less than one cup ea…	UK Biobank Assessment Centre > Touchscreen > Lifestyle and environment > Diet
categorical-1538-both_sexes-0.tsv.bgz	Nutritional	473	479	4511	4067	1726	891	257507	162002	855	708	Major dietary changes in the last 5 years	ACE touchscreen question "Have you made any major changes to your diet in the last 5 years?"	UK Biobank Assessment Centre > Touchscreen > Lifestyle and environment > Diet
categorical-1538-both_sexes-1.tsv.bgz	Nutritional	114	838	1766	6812	236	2381	44564	374945	288	1275	Major dietary changes in the last 5 years	ACE touchscreen question "Have you made any major changes to your diet in the last 5 years?"	UK Biobank Assessment Centre > Touchscreen > Lifestyle and environment > Diet
categorical-1538-both_sexes-2.tsv.bgz	Nutritional	365	587	2301	6277	655	1962	117438	302071	420	1143	Major dietary changes in the last 5 years	ACE touchscreen question "Have you made any major changes to your diet in the last 5 years?"	UK Biobank Assessment Centre > Touchscreen > Lifestyle and environment > Diet
categorical-1618-both_sexes-1618.tsv.bgz	Nutritional	375	106	1875	839	820	211	143760	70463	370	136	Alcohol usually taken with meals	ACE touchscreen question "When you drink alcohol is it usually with meals?" ~F1618~ was collected from participants who indicated they drink alcohol, as defined by their answers to ~F1558~	UK Biobank Assessment Centre > Touchscreen > Lifestyle and environment > Alcohol
categorical-1647-both_sexes-1.tsv.bgz	Environment	250	702	738	7746	248	2359	348655	71555	337	1201	Country of birth (UK/elsewhere)	ACE touchscreen question "Where were you born?" Participants who indicated they were born inside the United Kingdom were asked during the verbal interview in what area they had been born (~F129~ and ~F130~). Participants who indicated they were born outside the United Kingdom and Republic of Ireland were asked during the verbal interview in what country they had been born (~F20115~) and when they…	UK Biobank Assessment Centre > Touchscreen > Early life factors
categorical-1647-both_sexes-2.tsv.bgz	Environment	NA	NA	NA	NA	NA	NA	20100	400110	NA	NA	Country of birth (UK/elsewhere)	ACE touchscreen question "Where were you born?" Participants who indicated they were born inside the United Kingdom were asked during the verbal interview in what area they had been born (~F129~ and ~F130~). Participants who indicated they were born outside the United Kingdom and Republic of Ireland were asked during the verbal interview in what country they had been born (~F20115~) and when they…	UK Biobank Assessment Centre > Touchscreen > Early life factors
categorical-1647-both_sexes-3.tsv.bgz	Environment	NA	NA	NA	NA	NA	NA	34770	385440	NA	NA	Country of birth (UK/elsewhere)	ACE touchscreen question "Where were you born?" Participants who indicated they were born inside the United Kingdom were asked during the verbal interview in what area they had been born (~F129~ and ~F130~). Participants who indicated they were born outside the United Kingdom and Republic of Ireland were asked during the verbal interview in what country they had been born (~F20115~) and when they…	UK Biobank Assessment Centre > Touchscreen > Early life factors
categorical-1647-both_sexes-4.tsv.bgz	Environment	NA	NA	NA	NA	NA	NA	2310	417900	NA	NA	Country of birth (UK/elsewhere)	ACE touchscreen question "Where were you born?" Participants who indicated they were born inside the United Kingdom were asked during the verbal interview in what area they had been born (~F129~ and ~F130~). Participants who indicated they were born outside the United Kingdom and Republic of Ireland were asked during the verbal interview in what country they had been born (~F20115~) and when they…	UK Biobank Assessment Centre > Touchscreen > Early life factors
categorical-1647-both_sexes-5.tsv.bgz	Environment	NA	NA	NA	NA	NA	NA	3106	417104	NA	NA	Country of birth (UK/elsewhere)	ACE touchscreen question "Where were you born?" Participants who indicated they were born inside the United Kingdom were asked during the verbal interview in what area they had been born (~F129~ and ~F130~). Participants who indicated they were born outside the United Kingdom and Republic of Ireland were asked during the verbal interview in what country they had been born (~F20115~) and when they…	UK Biobank Assessment Centre > Touchscreen > Early life factors
categorical-1647-both_sexes-6.tsv.bgz	Environment	655	297	7702	782	2345	262	11269	408941	NA	NA	Country of birth (UK/elsewhere)	ACE touchscreen question "Where were you born?" Participants who indicated they were born inside the United Kingdom were asked during the verbal interview in what area they had been born (~F129~ and ~F130~). Participants who indicated they were born outside the United Kingdom and Republic of Ireland were asked during the verbal interview in what country they had been born (~F20115~) and when they…	UK Biobank Assessment Centre > Touchscreen > Early life factors
categorical-1677-both_sexes-1677.tsv.bgz	Environment	653	150	7023	528	1769	430	227321	92087	1174	174	Breastfed as a baby	ACE touchscreen question "Were you breastfed when you were a baby?" This question was dropped from the touchscreen protocol on 24/10/2016.	UK Biobank Assessment Centre > Touchscreen > Early life factors
categorical-1707-both_sexes-1.tsv.bgz	Cognitive	880	85	7976	741	2450	207	373044	47166	1435	138	Handedness (chirality/laterality)	ACE touchscreen question "Are you right or left handed?" This question was dropped from the touchscreen protocol on 24/10/2016.	UK Biobank Assessment Centre > Touchscreen > Early life factors
categorical-1707-both_sexes-2.tsv.bgz	Cognitive	63	902	509	8208	133	2524	40185	380025	108	1465	Handedness (chirality/laterality)	ACE touchscreen question "Are you right or left handed?" This question was dropped from the touchscreen protocol on 24/10/2016.	UK Biobank Assessment Centre > Touchscreen > Early life factors
categorical-1707-both_sexes-3.tsv.bgz	Cognitive	NA	NA	232	8485	74	2583	6981	413229	NA	NA	Handedness (chirality/laterality)	ACE touchscreen question "Are you right or left handed?" This question was dropped from the touchscreen protocol on 24/10/2016.	UK Biobank Assessment Centre > Touchscreen > Early life factors
categorical-1747-both_sexes-1.tsv.bgz	Dermatological	NA	NA	NA	NA	NA	NA	47978	371503	NA	NA	Hair colour (natural, before greying)	ACE touchscreen question "What best describes your natural hair colour? (If your hair colour is grey, the colour before you went grey)" If the participant activated the Help button they were shown the message: If you are unsure, please select the colour closest to your natural adult hair colour or select Do not know. This question was dropped from the touchscreen protocol on 24/10/2016.	UK Biobank Assessment Centre > Touchscreen > Lifestyle and environment > Sun exposure
categorical-1747-both_sexes-2.tsv.bgz	Dermatological	NA	NA	NA	NA	NA	NA	19254	400227	NA	NA	Hair colour (natural, before greying)	ACE touchscreen question "What best describes your natural hair colour? (If your hair colour is grey, the colour before you went grey)" If the participant activated the Help button they were shown the message: If you are unsure, please select the colour closest to your natural adult hair colour or select Do not know. This question was dropped from the touchscreen protocol on 24/10/2016.	UK Biobank Assessment Centre > Touchscreen > Lifestyle and environment > Sun exposure
categorical-1747-both_sexes-3.tsv.bgz	Dermatological	178	783	239	8431	NA	NA	172006	247475	198	1365	Hair colour (natural, before greying)	ACE touchscreen question "What best describes your natural hair colour? (If your hair colour is grey, the colour before you went grey)" If the participant activated the Help button they were shown the message: If you are unsure, please select the colour closest to your natural adult hair colour or select Do not know. This question was dropped from the touchscreen protocol on 24/10/2016.	UK Biobank Assessment Centre > Touchscreen > Lifestyle and environment > Sun exposure
categorical-1747-both_sexes-4.tsv.bgz	Dermatological	497	464	2141	6529	578	2081	156784	262697	627	936	Hair colour (natural, before greying)	ACE touchscreen question "What best describes your natural hair colour? (If your hair colour is grey, the colour before you went grey)" If the participant activated the Help button they were shown the message: If you are unsure, please select the colour closest to your natural adult hair colour or select Do not know. This question was dropped from the touchscreen protocol on 24/10/2016.	UK Biobank Assessment Centre > Touchscreen > Lifestyle and environment > Sun exposure
categorical-1747-both_sexes-5.tsv.bgz	Dermatological	246	715	6193	2477	2040	619	18158	401323	708	855	Hair colour (natural, before greying)	ACE touchscreen question "What best describes your natural hair colour? (If your hair colour is grey, the colour before you went grey)" If the participant activated the Help button they were shown the message: If you are unsure, please select the colour closest to your natural adult hair colour or select Do not know. This question was dropped from the touchscreen protocol on 24/10/2016.	UK Biobank Assessment Centre > Touchscreen > Lifestyle and environment > Sun exposure
categorical-1747-both_sexes-6.tsv.bgz	Dermatological	NA	NA	85	8585	NA	NA	5301	414180	NA	NA	Hair colour (natural, before greying)	ACE touchscreen question "What best describes your natural hair colour? (If your hair colour is grey, the colour before you went grey)" If the participant activated the Help button they were shown the message: If you are unsure, please select the colour closest to your natural adult hair colour or select Do not know. This question was dropped from the touchscreen protocol on 24/10/2016.	UK Biobank Assessment Centre > Touchscreen > Lifestyle and environment > Sun exposure
categorical-1767-both_sexes-1767.tsv.bgz	Environment	NA	NA	79	8440	65	2532	5667	414030	NA	NA	Adopted as a child	ACE touchscreen question "Were you adopted as a child?"	UK Biobank Assessment Centre > Touchscreen > Early life factors
categorical-1777-both_sexes-1777.tsv.bgz	Environment	NA	NA	99	8461	NA	NA	9550	404667	NA	NA	Part of a multiple birth	ACE touchscreen question "Are you a twin, triplet or other multiple birth?" ~F1777~ was collected from all participants except those who indicated they were adopted as a child, as defined by their answers to ~F1767~ This question was dropped from the touchscreen protocol on 24/10/2016.	UK Biobank Assessment Centre > Touchscreen > Early life factors
categorical-1787-both_sexes-1787.tsv.bgz	Psychiatric	159	661	136	8395	255	2151	111620	249727	145	1310	Maternal smoking around birth	ACE touchscreen question "Did your mother smoke regularly around the time when you were born?" ~F1787~ was collected from all participants except those who indicated they were adopted as a child, as defined by their answers to ~F1767~ This question was dropped from the touchscreen protocol on 24/10/2016.	UK Biobank Assessment Centre > Touchscreen > Early life factors
categorical-1797-both_sexes-1797.tsv.bgz	Environment	268	617	2245	6362	832	1727	94569	315129	409	1104	Father still alive	ACE touchscreen question "Is your father still alive?" ~F1797~ was collected from all participants except those who indicated they were adopted as a child, as defined by their answers to ~F1767~	UK Biobank Assessment Centre > Touchscreen > Family history
categorical-1835-both_sexes-1835.tsv.bgz	Environment	524	392	NA	NA	1430	1156	163024	250723	782	753	Mother still alive	ACE touchscreen question "Is your mother still alive?" ~F1835~ was collected from all participants except those who indicated they were adopted as a child, as defined by their answers to ~F1767~	UK Biobank Assessment Centre > Touchscreen > Family history
categorical-1920-both_sexes-1920.tsv.bgz	Psychiatric	416	496	4200	3822	968	1488	185534	224986	877	590	Mood swings	ACE touchscreen question "Does your mood often go up and down?" If the participant activated the Help button they were shown the message: Work through these questions quickly and do not think about the exact meaning of the question	UK Biobank Assessment Centre > Touchscreen > Psychosocial factors > Mental health
categorical-1930-both_sexes-1930.tsv.bgz	Psychiatric	363	579	3200	4872	758	1712	177625	235872	684	818	Miserableness	ACE touchscreen question "Do you ever feel 'just miserable' for no reason?" If the participant activated the Help button they were shown the message: Work through these questions quickly and do not think about the exact meaning of the question	UK Biobank Assessment Centre > Touchscreen > Psychosocial factors > Mental health
categorical-1940-both_sexes-1940.tsv.bgz	Psychiatric	270	646	1899	5861	558	1799	112713	289328	458	917	Irritability	ACE touchscreen question "Are you an irritable person?" If the participant activated the Help button they were shown the message: Work through these questions quickly and do not think about the exact meaning of the question	UK Biobank Assessment Centre > Touchscreen > Psychosocial factors > Mental health
categorical-1950-both_sexes-1950.tsv.bgz	Psychiatric	497	432	4901	3190	1142	1306	226844	181625	875	597	Sensitivity / hurt feelings	ACE touchscreen question "Are your feelings easily hurt?" If the participant activated the Help button they were shown the message: Work through these questions quickly and do not think about the exact meaning of the question	UK Biobank Assessment Centre > Touchscreen > Psychosocial factors > Mental health
categorical-1960-both_sexes-1960.tsv.bgz	Psychiatric	340	571	3151	4925	734	1711	167648	244283	671	796	Fed-up feelings	ACE touchscreen question "Do you often feel 'fed-up'?" If the participant activated the Help button they were shown the message: Work through these questions quickly and do not think about the exact meaning of the question	UK Biobank Assessment Centre > Touchscreen > Psychosocial factors > Mental health
categorical-1970-both_sexes-1970.tsv.bgz	Psychiatric	264	662	1955	6154	568	1884	96438	313175	404	1076	Nervous feelings	ACE touchscreen question "Would you call yourself a nervous person?" If the participant activated the Help button they were shown the message: Work through these questions quickly and do not think about the exact meaning of the question	UK Biobank Assessment Centre > Touchscreen > Psychosocial factors > Mental health
categorical-1980-both_sexes-1980.tsv.bgz	Psychiatric	508	421	4462	3649	1214	1261	231995	177677	914	560	Worrier / anxious feelings	ACE touchscreen question "Are you a worrier?" If the participant activated the Help button they were shown the message: Work through these questions quickly and do not think about the exact meaning of the question	UK Biobank Assessment Centre > Touchscreen > Psychosocial factors > Mental health
categorical-1990-both_sexes-1990.tsv.bgz	Psychiatric	NA	NA	1855	5457	484	1778	70098	337632	365	947	Tense / 'highly strung'	ACE touchscreen question "Would you call yourself tense or 'highly strung'?" If the participant activated the Help button they were shown the message: Work through these questions quickly and do not think about the exact meaning of the question	UK Biobank Assessment Centre > Touchscreen > Psychosocial factors > Mental health
categorical-2000-both_sexes-2000.tsv.bgz	Psychiatric	442	462	4002	3886	986	1452	192631	210900	787	660	Worry too long after embarrassment	ACE touchscreen question "Do you worry too long after an embarrassing experience?" If the participant activated the Help button they were shown the message: Work through these questions quickly and do not think about the exact meaning of the question	UK Biobank Assessment Centre > Touchscreen > Psychosocial factors > Mental health
categorical-20001-both_sexes-1001.tsv.bgz	Neoplasms	NA	NA	NA	NA	NA	NA	246	420227	NA	NA	Cancer code, self-reported	Code for cancer. If the participant was uncertain of the type of cancer they had had, then they described it to the interviewer (a trained nurse) who attempted to place it within the coding tree. If the cancer could not be located in the coding tree then the interviewer entered a free-text description of it. These free-text descriptions were subsequently examined by a doctor and, where possible, …	UK Biobank Assessment Centre > Verbal interview > Medical conditions
categorical-20001-both_sexes-1003.tsv.bgz	Neoplasms	NA	NA	NA	NA	NA	NA	1328	419145	NA	NA	Cancer code, self-reported	Code for cancer. If the participant was uncertain of the type of cancer they had had, then they described it to the interviewer (a trained nurse) who attempted to place it within the coding tree. If the cancer could not be located in the coding tree then the interviewer entered a free-text description of it. These free-text descriptions were subsequently examined by a doctor and, where possible, …	UK Biobank Assessment Centre > Verbal interview > Medical conditions
categorical-20001-both_sexes-1006.tsv.bgz	Neoplasms	NA	NA	NA	NA	NA	NA	318	420155	NA	NA	Cancer code, self-reported	Code for cancer. If the participant was uncertain of the type of cancer they had had, then they described it to the interviewer (a trained nurse) who attempted to place it within the coding tree. If the cancer could not be located in the coding tree then the interviewer entered a free-text description of it. These free-text descriptions were subsequently examined by a doctor and, where possible, …	UK Biobank Assessment Centre > Verbal interview > Medical conditions
categorical-20001-both_sexes-1011.tsv.bgz	Neoplasms	NA	NA	NA	NA	NA	NA	134	420339	NA	NA	Cancer code, self-reported	Code for cancer. If the participant was uncertain of the type of cancer they had had, then they described it to the interviewer (a trained nurse) who attempted to place it within the coding tree. If the cancer could not be located in the coding tree then the interviewer entered a free-text description of it. These free-text descriptions were subsequently examined by a doctor and, where possible, …	UK Biobank Assessment Centre > Verbal interview > Medical conditions
categorical-20001-both_sexes-1017.tsv.bgz	Neoplasms	NA	NA	NA	NA	NA	NA	185	420288	NA	NA	Cancer code, self-reported	Code for cancer. If the participant was uncertain of the type of cancer they had had, then they described it to the interviewer (a trained nurse) who attempted to place it within the coding tree. If the cancer could not be located in the coding tree then the interviewer entered a free-text description of it. These free-text descriptions were subsequently examined by a doctor and, where possible, …	UK Biobank Assessment Centre > Verbal interview > Medical conditions
categorical-20001-both_sexes-1018.tsv.bgz	Neoplasms	NA	NA	NA	NA	NA	NA	155	420318	NA	NA	Cancer code, self-reported	Code for cancer. If the participant was uncertain of the type of cancer they had had, then they described it to the interviewer (a trained nurse) who attempted to place it within the coding tree. If the cancer could not be located in the coding tree then the interviewer entered a free-text description of it. These free-text descriptions were subsequently examined by a doctor and, where possible, …	UK Biobank Assessment Centre > Verbal interview > Medical conditions
categorical-20001-both_sexes-1019.tsv.bgz	Neoplasms	NA	NA	NA	NA	NA	NA	198	420275	NA	NA	Cancer code, self-reported	Code for cancer. If the participant was uncertain of the type of cancer they had had, then they described it to the interviewer (a trained nurse) who attempted to place it within the coding tree. If the cancer could not be located in the coding tree then the interviewer entered a free-text description of it. These free-text descriptions were subsequently examined by a doctor and, where possible, …	UK Biobank Assessment Centre > Verbal interview > Medical conditions
categorical-20001-both_sexes-1020.tsv.bgz	Neoplasms	NA	NA	NA	NA	NA	NA	592	419881	NA	NA	Cancer code, self-reported	Code for cancer. If the participant was uncertain of the type of cancer they had had, then they described it to the interviewer (a trained nurse) who attempted to place it within the coding tree. If the cancer could not be located in the coding tree then the interviewer entered a free-text description of it. These free-text descriptions were subsequently examined by a doctor and, where possible, …	UK Biobank Assessment Centre > Verbal interview > Medical conditions
categorical-20001-both_sexes-1022.tsv.bgz	Neoplasms	NA	NA	NA	NA	NA	NA	1384	419089	NA	NA	Cancer code, self-reported	Code for cancer. If the participant was uncertain of the type of cancer they had had, then they described it to the interviewer (a trained nurse) who attempted to place it within the coding tree. If the cancer could not be located in the coding tree then the interviewer entered a free-text description of it. These free-text descriptions were subsequently examined by a doctor and, where possible, …	UK Biobank Assessment Centre > Verbal interview > Medical conditions
categorical-20001-both_sexes-1023.tsv.bgz	Neoplasms	NA	NA	NA	NA	NA	NA	301	420172	NA	NA	Cancer code, self-reported	Code for cancer. If the participant was uncertain of the type of cancer they had had, then they described it to the interviewer (a trained nurse) who attempted to place it within the coding tree. If the cancer could not be located in the coding tree then the interviewer entered a free-text description of it. These free-text descriptions were subsequently examined by a doctor and, where possible, …	UK Biobank Assessment Centre > Verbal interview > Medical conditions
categorical-20001-both_sexes-1024.tsv.bgz	Neoplasms	NA	NA	NA	NA	NA	NA	154	420319	NA	NA	Cancer code, self-reported	Code for cancer. If the participant was uncertain of the type of cancer they had had, then they described it to the interviewer (a trained nurse) who attempted to place it within the coding tree. If the cancer could not be located in the coding tree then the interviewer entered a free-text description of it. These free-text descriptions were subsequently examined by a doctor and, where possible, …	UK Biobank Assessment Centre > Verbal interview > Medical conditions
categorical-20001-both_sexes-1030.tsv.bgz	Neoplasms	NA	NA	NA	NA	NA	NA	127	420346	NA	NA	Cancer code, self-reported	Code for cancer. If the participant was uncertain of the type of cancer they had had, then they described it to the interviewer (a trained nurse) who attempted to place it within the coding tree. If the cancer could not be located in the coding tree then the interviewer entered a free-text description of it. These free-text descriptions were subsequently examined by a doctor and, where possible, …	UK Biobank Assessment Centre > Verbal interview > Medical conditions
categorical-20001-both_sexes-1032.tsv.bgz	Neoplasms	NA	NA	NA	NA	NA	NA	193	420280	NA	NA	Cancer code, self-reported	Code for cancer. If the participant was uncertain of the type of cancer they had had, then they described it to the interviewer (a trained nurse) who attempted to place it within the coding tree. If the cancer could not be located in the coding tree then the interviewer entered a free-text description of it. These free-text descriptions were subsequently examined by a doctor and, where possible, …	UK Biobank Assessment Centre > Verbal interview > Medical conditions
categorical-20001-both_sexes-1034.tsv.bgz	Neoplasms	NA	NA	NA	NA	NA	NA	555	419918	NA	NA	Cancer code, self-reported	Code for cancer. If the participant was uncertain of the type of cancer they had had, then they described it to the interviewer (a trained nurse) who attempted to place it within the coding tree. If the cancer could not be located in the coding tree then the interviewer entered a free-text description of it. These free-text descriptions were subsequently examined by a doctor and, where possible, …	UK Biobank Assessment Centre > Verbal interview > Medical conditions
categorical-20001-both_sexes-1035.tsv.bgz	Neoplasms	NA	NA	NA	NA	NA	NA	996	419477	NA	NA	Cancer code, self-reported	Code for cancer. If the participant was uncertain of the type of cancer they had had, then they described it to the interviewer (a trained nurse) who attempted to place it within the coding tree. If the cancer could not be located in the coding tree then the interviewer entered a free-text description of it. These free-text descriptions were subsequently examined by a doctor and, where possible, …	UK Biobank Assessment Centre > Verbal interview > Medical conditions
categorical-20001-both_sexes-1047.tsv.bgz	Neoplasms	NA	NA	NA	NA	NA	NA	108	420365	NA	NA	Cancer code, self-reported	Code for cancer. If the participant was uncertain of the type of cancer they had had, then they described it to the interviewer (a trained nurse) who attempted to place it within the coding tree. If the cancer could not be located in the coding tree then the interviewer entered a free-text description of it. These free-text descriptions were subsequently examined by a doctor and, where possible, …	UK Biobank Assessment Centre > Verbal interview > Medical conditions
categorical-20001-both_sexes-1048.tsv.bgz	Neoplasms	NA	NA	NA	NA	NA	NA	189	420284	NA	NA	Cancer code, self-reported	Code for cancer. If the participant was uncertain of the type of cancer they had had, then they described it to the interviewer (a trained nurse) who attempted to place it within the coding tree. If the cancer could not be located in the coding tree then the interviewer entered a free-text description of it. These free-text descriptions were subsequently examined by a doctor and, where possible, …	UK Biobank Assessment Centre > Verbal interview > Medical conditions
categorical-20001-both_sexes-1050.tsv.bgz	Neoplasms	NA	NA	NA	NA	NA	NA	152	420321	NA	NA	Cancer code, self-reported	Code for cancer. If the participant was uncertain of the type of cancer they had had, then they described it to the interviewer (a trained nurse) who attempted to place it within the coding tree. If the cancer could not be located in the coding tree then the interviewer entered a free-text description of it. These free-text descriptions were subsequently examined by a doctor and, where possible, …	UK Biobank Assessment Centre > Verbal interview > Medical conditions
categorical-20001-both_sexes-1052.tsv.bgz	Neoplasms	NA	NA	NA	NA	NA	NA	396	420077	NA	NA	Cancer code, self-reported	Code for cancer. If the participant was uncertain of the type of cancer they had had, then they described it to the interviewer (a trained nurse) who attempted to place it within the coding tree. If the cancer could not be located in the coding tree then the interviewer entered a free-text description of it. These free-text descriptions were subsequently examined by a doctor and, where possible, …	UK Biobank Assessment Centre > Verbal interview > Medical conditions
categorical-20001-both_sexes-1053.tsv.bgz	Neoplasms	NA	NA	NA	NA	NA	NA	797	419676	NA	NA	Cancer code, self-reported	Code for cancer. If the participant was uncertain of the type of cancer they had had, then they described it to the interviewer (a trained nurse) who attempted to place it within the coding tree. If the cancer could not be located in the coding tree then the interviewer entered a free-text description of it. These free-text descriptions were subsequently examined by a doctor and, where possible, …	UK Biobank Assessment Centre > Verbal interview > Medical conditions
categorical-20001-both_sexes-1055.tsv.bgz	Neoplasms	NA	NA	NA	NA	NA	NA	277	420196	NA	NA	Cancer code, self-reported	Code for cancer. If the participant was uncertain of the type of cancer they had had, then they described it to the interviewer (a trained nurse) who attempted to place it within the coding tree. If the cancer could not be located in the coding tree then the interviewer entered a free-text description of it. These free-text descriptions were subsequently examined by a doctor and, where possible, …	UK Biobank Assessment Centre > Verbal interview > Medical conditions
categorical-20001-both_sexes-1059.tsv.bgz	Neoplasms	NA	NA	NA	NA	NA	NA	3322	417151	NA	NA	Cancer code, self-reported	Code for cancer. If the participant was uncertain of the type of cancer they had had, then they described it to the interviewer (a trained nurse) who attempted to place it within the coding tree. If the cancer could not be located in the coding tree then the interviewer entered a free-text description of it. These free-text descriptions were subsequently examined by a doctor and, where possible, …	UK Biobank Assessment Centre > Verbal interview > Medical conditions
categorical-20001-both_sexes-1060.tsv.bgz	Neoplasms	NA	NA	NA	NA	NA	NA	625	419848	NA	NA	Cancer code, self-reported	Code for cancer. If the participant was uncertain of the type of cancer they had had, then they described it to the interviewer (a trained nurse) who attempted to place it within the coding tree. If the cancer could not be located in the coding tree then the interviewer entered a free-text description of it. These free-text descriptions were subsequently examined by a doctor and, where possible, …	UK Biobank Assessment Centre > Verbal interview > Medical conditions
categorical-20001-both_sexes-1061.tsv.bgz	Neoplasms	NA	NA	NA	NA	NA	NA	3947	416526	NA	NA	Cancer code, self-reported	Code for cancer. If the participant was uncertain of the type of cancer they had had, then they described it to the interviewer (a trained nurse) who attempted to place it within the coding tree. If the cancer could not be located in the coding tree then the interviewer entered a free-text description of it. These free-text descriptions were subsequently examined by a doctor and, where possible, …	UK Biobank Assessment Centre > Verbal interview > Medical conditions
categorical-20001-both_sexes-1062.tsv.bgz	Neoplasms	NA	NA	NA	NA	NA	NA	510	419963	NA	NA	Cancer code, self-reported	Code for cancer. If the participant was uncertain of the type of cancer they had had, then they described it to the interviewer (a trained nurse) who attempted to place it within the coding tree. If the cancer could not be located in the coding tree then the interviewer entered a free-text description of it. These free-text descriptions were subsequently examined by a doctor and, where possible, …	UK Biobank Assessment Centre > Verbal interview > Medical conditions
categorical-20001-both_sexes-1063.tsv.bgz	Neoplasms	NA	NA	NA	NA	NA	NA	118	420355	NA	NA	Cancer code, self-reported	Code for cancer. If the participant was uncertain of the type of cancer they had had, then they described it to the interviewer (a trained nurse) who attempted to place it within the coding tree. If the cancer could not be located in the coding tree then the interviewer entered a free-text description of it. These free-text descriptions were subsequently examined by a doctor and, where possible, …	UK Biobank Assessment Centre > Verbal interview > Medical conditions
categorical-20001-both_sexes-1065.tsv.bgz	Neoplasms	NA	NA	NA	NA	NA	NA	388	420085	NA	NA	Cancer code, self-reported	Code for cancer. If the participant was uncertain of the type of cancer they had had, then they described it to the interviewer (a trained nurse) who attempted to place it within the coding tree. If the cancer could not be located in the coding tree then the interviewer entered a free-text description of it. These free-text descriptions were subsequently examined by a doctor and, where possible, …	UK Biobank Assessment Centre > Verbal interview > Medical conditions
categorical-20001-both_sexes-1068.tsv.bgz	Neoplasms	NA	NA	NA	NA	NA	NA	220	420253	NA	NA	Cancer code, self-reported	Code for cancer. If the participant was uncertain of the type of cancer they had had, then they described it to the interviewer (a trained nurse) who attempted to place it within the coding tree. If the cancer could not be located in the coding tree then the interviewer entered a free-text description of it. These free-text descriptions were subsequently examined by a doctor and, where possible, …	UK Biobank Assessment Centre > Verbal interview > Medical conditions
categorical-20001-both_sexes-1070.tsv.bgz	Neoplasms	NA	NA	NA	NA	NA	NA	117	420356	NA	NA	Cancer code, self-reported	Code for cancer. If the participant was uncertain of the type of cancer they had had, then they described it to the interviewer (a trained nurse) who attempted to place it within the coding tree. If the cancer could not be located in the coding tree then the interviewer entered a free-text description of it. These free-text descriptions were subsequently examined by a doctor and, where possible, …	UK Biobank Assessment Centre > Verbal interview > Medical conditions
categorical-20001-both_sexes-1073.tsv.bgz	Neoplasms	NA	NA	NA	NA	NA	NA	585	419888	NA	NA	Cancer code, self-reported	Code for cancer. If the participant was uncertain of the type of cancer they had had, then they described it to the interviewer (a trained nurse) who attempted to place it within the coding tree. If the cancer could not be located in the coding tree then the interviewer entered a free-text description of it. These free-text descriptions were subsequently examined by a doctor and, where possible, …	UK Biobank Assessment Centre > Verbal interview > Medical conditions
categorical-20001-both_sexes-99999.tsv.bgz	Neoplasms	NA	NA	NA	NA	NA	NA	465	420008	NA	NA	Cancer code, self-reported	Code for cancer. If the participant was uncertain of the type of cancer they had had, then they described it to the interviewer (a trained nurse) who attempted to place it within the coding tree. If the cancer could not be located in the coding tree then the interviewer entered a free-text description of it. These free-text descriptions were subsequently examined by a doctor and, where possible, …	UK Biobank Assessment Centre > Verbal interview > Medical conditions
categorical-20002-both_sexes-1065.tsv.bgz	Cardiovascular	203	777	2564	6285	563	2144	109307	311166	374	1221	Non-cancer illness code, self-reported	Code for non-cancer illness. If the participant was uncertain of the type of illness they had had, then they described it to the interviewer (a trained nurse) who attempted to place it within the coding tree. If the illness could not be located in the coding tree then the interviewer entered a free-text description of it. These free-text descriptions were subsequently examined by a doctor and, wh…	UK Biobank Assessment Centre > Verbal interview > Medical conditions
categorical-20002-both_sexes-1066.tsv.bgz	Cardiovascular	NA	NA	NA	NA	NA	NA	1353	419120	NA	NA	Non-cancer illness code, self-reported	Code for non-cancer illness. If the participant was uncertain of the type of illness they had had, then they described it to the interviewer (a trained nurse) who attempted to place it within the coding tree. If the illness could not be located in the coding tree then the interviewer entered a free-text description of it. These free-text descriptions were subsequently examined by a doctor and, wh…	UK Biobank Assessment Centre > Verbal interview > Medical conditions
categorical-20002-both_sexes-1067.tsv.bgz	Cardiovascular	NA	NA	NA	NA	NA	NA	785	419688	NA	NA	Non-cancer illness code, self-reported	Code for non-cancer illness. If the participant was uncertain of the type of illness they had had, then they described it to the interviewer (a trained nurse) who attempted to place it within the coding tree. If the illness could not be located in the coding tree then the interviewer entered a free-text description of it. These free-text descriptions were subsequently examined by a doctor and, wh…	UK Biobank Assessment Centre > Verbal interview > Medical conditions
categorical-20002-both_sexes-1072.tsv.bgz	Cardiovascular	NA	NA	92	8757	NA	NA	1897	418576	NA	NA	Non-cancer illness code, self-reported	Code for non-cancer illness. If the participant was uncertain of the type of illness they had had, then they described it to the interviewer (a trained nurse) who attempted to place it within the coding tree. If the illness could not be located in the coding tree then the interviewer entered a free-text description of it. These free-text descriptions were subsequently examined by a doctor and, wh…	UK Biobank Assessment Centre > Verbal interview > Medical conditions
categorical-20002-both_sexes-1074.tsv.bgz	Cardiovascular	NA	NA	494	8355	NA	NA	13408	407065	72	1523	Non-cancer illness code, self-reported	Code for non-cancer illness. If the participant was uncertain of the type of illness they had had, then they described it to the interviewer (a trained nurse) who attempted to place it within the coding tree. If the illness could not be located in the coding tree then the interviewer entered a free-text description of it. These free-text descriptions were subsequently examined by a doctor and, wh…	UK Biobank Assessment Centre > Verbal interview > Medical conditions
categorical-20002-both_sexes-1075.tsv.bgz	Cardiovascular	NA	NA	324	8525	NA	NA	9743	410730	NA	NA	Non-cancer illness code, self-reported	Code for non-cancer illness. If the participant was uncertain of the type of illness they had had, then they described it to the interviewer (a trained nurse) who attempted to place it within the coding tree. If the illness could not be located in the coding tree then the interviewer entered a free-text description of it. These free-text descriptions were subsequently examined by a doctor and, wh…	UK Biobank Assessment Centre > Verbal interview > Medical conditions
categorical-20002-both_sexes-1076.tsv.bgz	Cardiovascular	NA	NA	NA	NA	NA	NA	260	420213	NA	NA	Non-cancer illness code, self-reported	Code for non-cancer illness. If the participant was uncertain of the type of illness they had had, then they described it to the interviewer (a trained nurse) who attempted to place it within the coding tree. If the illness could not be located in the coding tree then the interviewer entered a free-text description of it. These free-text descriptions were subsequently examined by a doctor and, wh…	UK Biobank Assessment Centre > Verbal interview > Medical conditions
categorical-20002-both_sexes-1077.tsv.bgz	Cardiovascular	NA	NA	NA	NA	NA	NA	2321	418152	NA	NA	Non-cancer illness code, self-reported	Code for non-cancer illness. If the participant was uncertain of the type of illness they had had, then they described it to the interviewer (a trained nurse) who attempted to place it within the coding tree. If the illness could not be located in the coding tree then the interviewer entered a free-text description of it. These free-text descriptions were subsequently examined by a doctor and, wh…	UK Biobank Assessment Centre > Verbal interview > Medical conditions
categorical-20002-both_sexes-1078.tsv.bgz	Cardiovascular	NA	NA	NA	NA	NA	NA	2866	417607	NA	NA	Non-cancer illness code, self-reported	Code for non-cancer illness. If the participant was uncertain of the type of illness they had had, then they described it to the interviewer (a trained nurse) who attempted to place it within the coding tree. If the illness could not be located in the coding tree then the interviewer entered a free-text description of it. These free-text descriptions were subsequently examined by a doctor and, wh…	UK Biobank Assessment Centre > Verbal interview > Medical conditions
categorical-20002-both_sexes-1079.tsv.bgz	Cardiovascular	NA	NA	NA	NA	NA	NA	346	420127	NA	NA	Non-cancer illness code, self-reported	Code for non-cancer illness. If the participant was uncertain of the type of illness they had had, then they described it to the interviewer (a trained nurse) who attempted to place it within the coding tree. If the illness could not be located in the coding tree then the interviewer entered a free-text description of it. These free-text descriptions were subsequently examined by a doctor and, wh…	UK Biobank Assessment Centre > Verbal interview > Medical conditions
categorical-20002-both_sexes-1080.tsv.bgz	Cardiovascular	NA	NA	NA	NA	NA	NA	232	420241	NA	NA	Non-cancer illness code, self-reported	Code for non-cancer illness. If the participant was uncertain of the type of illness they had had, then they described it to the interviewer (a trained nurse) who attempted to place it within the coding tree. If the illness could not be located in the coding tree then the interviewer entered a free-text description of it. These free-text descriptions were subsequently examined by a doctor and, wh…	UK Biobank Assessment Centre > Verbal interview > Medical conditions
categorical-20002-both_sexes-1081.tsv.bgz	Cardiovascular	NA	NA	119	8730	NA	NA	5583	414890	NA	NA	Non-cancer illness code, self-reported	Code for non-cancer illness. If the participant was uncertain of the type of illness they had had, then they described it to the interviewer (a trained nurse) who attempted to place it within the coding tree. If the illness could not be located in the coding tree then the interviewer entered a free-text description of it. These free-text descriptions were subsequently examined by a doctor and, wh…	UK Biobank Assessment Centre > Verbal interview > Medical conditions
categorical-20002-both_sexes-1082.tsv.bgz	Cardiovascular	NA	NA	NA	NA	NA	NA	1576	418897	NA	NA	Non-cancer illness code, self-reported	Code for non-cancer illness. If the participant was uncertain of the type of illness they had had, then they described it to the interviewer (a trained nurse) who attempted to place it within the coding tree. If the illness could not be located in the coding tree then the interviewer entered a free-text description of it. These free-text descriptions were subsequently examined by a doctor and, wh…	UK Biobank Assessment Centre > Verbal interview > Medical conditions
categorical-20002-both_sexes-1083.tsv.bgz	Cardiovascular	NA	NA	NA	NA	NA	NA	169	420304	NA	NA	Non-cancer illness code, self-reported	Code for non-cancer illness. If the participant was uncertain of the type of illness they had had, then they described it to the interviewer (a trained nurse) who attempted to place it within the coding tree. If the illness could not be located in the coding tree then the interviewer entered a free-text description of it. These free-text descriptions were subsequently examined by a doctor and, wh…	UK Biobank Assessment Centre > Verbal interview > Medical conditions
categorical-20002-both_sexes-1086.tsv.bgz	Cardiovascular	NA	NA	NA	NA	NA	NA	389	420084	NA	NA	Non-cancer illness code, self-reported	Code for non-cancer illness. If the participant was uncertain of the type of illness they had had, then they described it to the interviewer (a trained nurse) who attempted to place it within the coding tree. If the illness could not be located in the coding tree then the interviewer entered a free-text description of it. These free-text descriptions were subsequently examined by a doctor and, wh…	UK Biobank Assessment Centre > Verbal interview > Medical conditions
categorical-20002-both_sexes-1087.tsv.bgz	Cardiovascular	NA	NA	NA	NA	NA	NA	314	420159	NA	NA	Non-cancer illness code, self-reported	Code for non-cancer illness. If the participant was uncertain of the type of illness they had had, then they described it to the interviewer (a trained nurse) who attempted to place it within the coding tree. If the illness could not be located in the coding tree then the interviewer entered a free-text description of it. These free-text descriptions were subsequently examined by a doctor and, wh…	UK Biobank Assessment Centre > Verbal interview > Medical conditions
categorical-20002-both_sexes-1093.tsv.bgz	Cardiovascular	NA	NA	NA	NA	NA	NA	3503	416970	NA	NA	Non-cancer illness code, self-reported	Code for non-cancer illness. If the participant was uncertain of the type of illness they had had, then they described it to the interviewer (a trained nurse) who attempted to place it within the coding tree. If the illness could not be located in the coding tree then the interviewer entered a free-text description of it. These free-text descriptions were subsequently examined by a doctor and, wh…	UK Biobank Assessment Centre > Verbal interview > Medical conditions
categorical-20002-both_sexes-1094.tsv.bgz	Cardiovascular	NA	NA	110	8739	NA	NA	8452	412021	NA	NA	Non-cancer illness code, self-reported	Code for non-cancer illness. If the participant was uncertain of the type of illness they had had, then they described it to the interviewer (a trained nurse) who attempted to place it within the coding tree. If the illness could not be located in the coding tree then the interviewer entered a free-text description of it. These free-text descriptions were subsequently examined by a doctor and, wh…	UK Biobank Assessment Centre > Verbal interview > Medical conditions
categorical-20002-both_sexes-1111.tsv.bgz	Immunological	106	874	1083	7766	238	2469	48865	371608	176	1419	Non-cancer illness code, self-reported	Code for non-cancer illness. If the participant was uncertain of the type of illness they had had, then they described it to the interviewer (a trained nurse) who attempted to place it within the coding tree. If the illness could not be located in the coding tree then the interviewer entered a free-text description of it. These free-text descriptions were subsequently examined by a doctor and, wh…	UK Biobank Assessment Centre > Verbal interview > Medical conditions
categorical-20002-both_sexes-1112.tsv.bgz	Respiratory	NA	NA	NA	NA	NA	NA	1506	418967	NA	NA	Non-cancer illness code, self-reported	Code for non-cancer illness. If the participant was uncertain of the type of illness they had had, then they described it to the interviewer (a trained nurse) who attempted to place it within the coding tree. If the illness could not be located in the coding tree then the interviewer entered a free-text description of it. These free-text descriptions were subsequently examined by a doctor and, wh…	UK Biobank Assessment Centre > Verbal interview > Medical conditions
categorical-20002-both_sexes-1113.tsv.bgz	Respiratory	NA	NA	67	8782	NA	NA	5844	414629	NA	NA	Non-cancer illness code, self-reported	Code for non-cancer illness. If the participant was uncertain of the type of illness they had had, then they described it to the interviewer (a trained nurse) who attempted to place it within the coding tree. If the illness could not be located in the coding tree then the interviewer entered a free-text description of it. These free-text descriptions were subsequently examined by a doctor and, wh…	UK Biobank Assessment Centre > Verbal interview > Medical conditions
categorical-20002-both_sexes-1114.tsv.bgz	Respiratory	NA	NA	NA	NA	NA	NA	1000	419473	NA	NA	Non-cancer illness code, self-reported	Code for non-cancer illness. If the participant was uncertain of the type of illness they had had, then they described it to the interviewer (a trained nurse) who attempted to place it within the coding tree. If the illness could not be located in the coding tree then the interviewer entered a free-text description of it. These free-text descriptions were subsequently examined by a doctor and, wh…	UK Biobank Assessment Centre > Verbal interview > Medical conditions
categorical-20002-both_sexes-1115.tsv.bgz	Respiratory	NA	NA	NA	NA	NA	NA	138	420335	NA	NA	Non-cancer illness code, self-reported	Code for non-cancer illness. If the participant was uncertain of the type of illness they had had, then they described it to the interviewer (a trained nurse) who attempted to place it within the coding tree. If the illness could not be located in the coding tree then the interviewer entered a free-text description of it. These free-text descriptions were subsequently examined by a doctor and, wh…	UK Biobank Assessment Centre > Verbal interview > Medical conditions
categorical-20002-both_sexes-1117.tsv.bgz	Respiratory	NA	NA	NA	NA	NA	NA	719	419754	NA	NA	Non-cancer illness code, self-reported	Code for non-cancer illness. If the participant was uncertain of the type of illness they had had, then they described it to the interviewer (a trained nurse) who attempted to place it within the coding tree. If the illness could not be located in the coding tree then the interviewer entered a free-text description of it. These free-text descriptions were subsequently examined by a doctor and, wh…	UK Biobank Assessment Centre > Verbal interview > Medical conditions
categorical-20002-both_sexes-1120.tsv.bgz	Respiratory	NA	NA	NA	NA	NA	NA	175	420298	NA	NA	Non-cancer illness code, self-reported	Code for non-cancer illness. If the participant was uncertain of the type of illness they had had, then they described it to the interviewer (a trained nurse) who attempted to place it within the coding tree. If the illness could not be located in the coding tree then the interviewer entered a free-text description of it. These free-text descriptions were subsequently examined by a doctor and, wh…	UK Biobank Assessment Centre > Verbal interview > Medical conditions
categorical-20002-both_sexes-1121.tsv.bgz	Respiratory	NA	NA	NA	NA	NA	NA	107	420366	NA	NA	Non-cancer illness code, self-reported	Code for non-cancer illness. If the participant was uncertain of the type of illness they had had, then they described it to the interviewer (a trained nurse) who attempted to place it within the coding tree. If the illness could not be located in the coding tree then the interviewer entered a free-text description of it. These free-text descriptions were subsequently examined by a doctor and, wh…	UK Biobank Assessment Centre > Verbal interview > Medical conditions
categorical-20002-both_sexes-1123.tsv.bgz	Respiratory	NA	NA	NA	NA	NA	NA	1372	419101	NA	NA	Non-cancer illness code, self-reported	Code for non-cancer illness. If the participant was uncertain of the type of illness they had had, then they described it to the interviewer (a trained nurse) who attempted to place it within the coding tree. If the illness could not be located in the coding tree then the interviewer entered a free-text description of it. These free-text descriptions were subsequently examined by a doctor and, wh…	UK Biobank Assessment Centre > Verbal interview > Medical conditions
categorical-20002-both_sexes-1125.tsv.bgz	Respiratory	NA	NA	NA	NA	NA	NA	1426	419047	NA	NA	Non-cancer illness code, self-reported	Code for non-cancer illness. If the participant was uncertain of the type of illness they had had, then they described it to the interviewer (a trained nurse) who attempted to place it within the coding tree. If the illness could not be located in the coding tree then the interviewer entered a free-text description of it. These free-text descriptions were subsequently examined by a doctor and, wh…	UK Biobank Assessment Centre > Verbal interview > Medical conditions
categorical-20002-both_sexes-1126.tsv.bgz	Respiratory	NA	NA	NA	NA	NA	NA	998	419475	NA	NA	Non-cancer illness code, self-reported	Code for non-cancer illness. If the participant was uncertain of the type of illness they had had, then they described it to the interviewer (a trained nurse) who attempted to place it within the coding tree. If the illness could not be located in the coding tree then the interviewer entered a free-text description of it. These free-text descriptions were subsequently examined by a doctor and, wh…	UK Biobank Assessment Centre > Verbal interview > Medical conditions
categorical-20002-both_sexes-1134.tsv.bgz	Gastrointestinal	NA	NA	NA	NA	NA	NA	258	420215	NA	NA	Non-cancer illness code, self-reported	Code for non-cancer illness. If the participant was uncertain of the type of illness they had had, then they described it to the interviewer (a trained nurse) who attempted to place it within the coding tree. If the illness could not be located in the coding tree then the interviewer entered a free-text description of it. These free-text descriptions were subsequently examined by a doctor and, wh…	UK Biobank Assessment Centre > Verbal interview > Medical conditions
categorical-20002-both_sexes-1135.tsv.bgz	Gastrointestinal	NA	NA	NA	NA	NA	NA	907	419566	NA	NA	Non-cancer illness code, self-reported	Code for non-cancer illness. If the participant was uncertain of the type of illness they had had, then they described it to the interviewer (a trained nurse) who attempted to place it within the coding tree. If the illness could not be located in the coding tree then the interviewer entered a free-text description of it. These free-text descriptions were subsequently examined by a doctor and, wh…	UK Biobank Assessment Centre > Verbal interview > Medical conditions
categorical-20002-both_sexes-1136.tsv.bgz	Gastrointestinal	NA	NA	NA	NA	NA	NA	722	419751	NA	NA	Non-cancer illness code, self-reported	Code for non-cancer illness. If the participant was uncertain of the type of illness they had had, then they described it to the interviewer (a trained nurse) who attempted to place it within the coding tree. If the illness could not be located in the coding tree then the interviewer entered a free-text description of it. These free-text descriptions were subsequently examined by a doctor and, wh…	UK Biobank Assessment Centre > Verbal interview > Medical conditions
categorical-20002-both_sexes-1137.tsv.bgz	Gastrointestinal	NA	NA	NA	NA	NA	NA	494	419979	NA	NA	Non-cancer illness code, self-reported	Code for non-cancer illness. If the participant was uncertain of the type of illness they had had, then they described it to the interviewer (a trained nurse) who attempted to place it within the coding tree. If the illness could not be located in the coding tree then the interviewer entered a free-text description of it. These free-text descriptions were subsequently examined by a doctor and, wh…	UK Biobank Assessment Centre > Verbal interview > Medical conditions
categorical-20002-both_sexes-1138.tsv.bgz	Gastrointestinal	NA	NA	376	8473	60	2647	17994	402479	75	1520	Non-cancer illness code, self-reported	Code for non-cancer illness. If the participant was uncertain of the type of illness they had had, then they described it to the interviewer (a trained nurse) who attempted to place it within the coding tree. If the illness could not be located in the coding tree then the interviewer entered a free-text description of it. These free-text descriptions were subsequently examined by a doctor and, wh…	UK Biobank Assessment Centre > Verbal interview > Medical conditions
categorical-20002-both_sexes-1139.tsv.bgz	Gastrointestinal	NA	NA	NA	NA	NA	NA	1311	419162	NA	NA	Non-cancer illness code, self-reported	Code for non-cancer illness. If the participant was uncertain of the type of illness they had had, then they described it to the interviewer (a trained nurse) who attempted to place it within the coding tree. If the illness could not be located in the coding tree then the interviewer entered a free-text description of it. These free-text descriptions were subsequently examined by a doctor and, wh…	UK Biobank Assessment Centre > Verbal interview > Medical conditions
categorical-20002-both_sexes-1142.tsv.bgz	Gastrointestinal	NA	NA	63	8786	NA	NA	2933	417540	NA	NA	Non-cancer illness code, self-reported	Code for non-cancer illness. If the participant was uncertain of the type of illness they had had, then they described it to the interviewer (a trained nurse) who attempted to place it within the coding tree. If the illness could not be located in the coding tree then the interviewer entered a free-text description of it. These free-text descriptions were subsequently examined by a doctor and, wh…	UK Biobank Assessment Centre > Verbal interview > Medical conditions
categorical-20002-both_sexes-1143.tsv.bgz	Gastrointestinal	NA	NA	NA	NA	NA	NA	640	419833	NA	NA	Non-cancer illness code, self-reported	Code for non-cancer illness. If the participant was uncertain of the type of illness they had had, then they described it to the interviewer (a trained nurse) who attempted to place it within the coding tree. If the illness could not be located in the coding tree then the interviewer entered a free-text description of it. These free-text descriptions were subsequently examined by a doctor and, wh…	UK Biobank Assessment Centre > Verbal interview > Medical conditions
categorical-20002-both_sexes-1154.tsv.bgz	Gastrointestinal	NA	NA	94	8755	NA	NA	10017	410456	NA	NA	Non-cancer illness code, self-reported	Code for non-cancer illness. If the participant was uncertain of the type of illness they had had, then they described it to the interviewer (a trained nurse) who attempted to place it within the coding tree. If the illness could not be located in the coding tree then the interviewer entered a free-text description of it. These free-text descriptions were subsequently examined by a doctor and, wh…	UK Biobank Assessment Centre > Verbal interview > Medical conditions
categorical-20002-both_sexes-1155.tsv.bgz	Immunological	NA	NA	NA	NA	NA	NA	446	420027	NA	NA	Non-cancer illness code, self-reported	Code for non-cancer illness. If the participant was uncertain of the type of illness they had had, then they described it to the interviewer (a trained nurse) who attempted to place it within the coding tree. If the illness could not be located in the coding tree then the interviewer entered a free-text description of it. These free-text descriptions were subsequently examined by a doctor and, wh…	UK Biobank Assessment Centre > Verbal interview > Medical conditions
categorical-20002-both_sexes-1156.tsv.bgz	Immunological	NA	NA	NA	NA	NA	NA	882	419591	NA	NA	Non-cancer illness code, self-reported	Code for non-cancer illness. If the participant was uncertain of the type of illness they had had, then they described it to the interviewer (a trained nurse) who attempted to place it within the coding tree. If the illness could not be located in the coding tree then the interviewer entered a free-text description of it. These free-text descriptions were subsequently examined by a doctor and, wh…	UK Biobank Assessment Centre > Verbal interview > Medical conditions
categorical-20002-both_sexes-1157.tsv.bgz	Immunological	NA	NA	NA	NA	NA	NA	433	420040	NA	NA	Non-cancer illness code, self-reported	Code for non-cancer illness. If the participant was uncertain of the type of illness they had had, then they described it to the interviewer (a trained nurse) who attempted to place it within the coding tree. If the illness could not be located in the coding tree then the interviewer entered a free-text description of it. These free-text descriptions were subsequently examined by a doctor and, wh…	UK Biobank Assessment Centre > Verbal interview > Medical conditions
categorical-20002-both_sexes-1158.tsv.bgz	Gastrointestinal	NA	NA	NA	NA	NA	NA	300	420173	NA	NA	Non-cancer illness code, self-reported	Code for non-cancer illness. If the participant was uncertain of the type of illness they had had, then they described it to the interviewer (a trained nurse) who attempted to place it within the coding tree. If the illness could not be located in the coding tree then the interviewer entered a free-text description of it. These free-text descriptions were subsequently examined by a doctor and, wh…	UK Biobank Assessment Centre > Verbal interview > Medical conditions
categorical-20002-both_sexes-1161.tsv.bgz	Urogenital	NA	NA	NA	NA	NA	NA	226	420247	NA	NA	Non-cancer illness code, self-reported	Code for non-cancer illness. If the participant was uncertain of the type of illness they had had, then they described it to the interviewer (a trained nurse) who attempted to place it within the coding tree. If the illness could not be located in the coding tree then the interviewer entered a free-text description of it. These free-text descriptions were subsequently examined by a doctor and, wh…	UK Biobank Assessment Centre > Verbal interview > Medical conditions
categorical-20002-both_sexes-1162.tsv.bgz	Gastrointestinal	NA	NA	97	8752	NA	NA	7002	413471	NA	NA	Non-cancer illness code, self-reported	Code for non-cancer illness. If the participant was uncertain of the type of illness they had had, then they described it to the interviewer (a trained nurse) who attempted to place it within the coding tree. If the illness could not be located in the coding tree then the interviewer entered a free-text description of it. These free-text descriptions were subsequently examined by a doctor and, wh…	UK Biobank Assessment Centre > Verbal interview > Medical conditions
categorical-20002-both_sexes-1163.tsv.bgz	Immunological	NA	NA	NA	NA	NA	NA	420	420053	NA	NA	Non-cancer illness code, self-reported	Code for non-cancer illness. If the participant was uncertain of the type of illness they had had, then they described it to the interviewer (a trained nurse) who attempted to place it within the coding tree. If the illness could not be located in the coding tree then the interviewer entered a free-text description of it. These free-text descriptions were subsequently examined by a doctor and, wh…	UK Biobank Assessment Centre > Verbal interview > Medical conditions
categorical-20002-both_sexes-1165.tsv.bgz	Immunological	NA	NA	NA	NA	NA	NA	915	419558	NA	NA	Non-cancer illness code, self-reported	Code for non-cancer illness. If the participant was uncertain of the type of illness they had had, then they described it to the interviewer (a trained nurse) who attempted to place it within the coding tree. If the illness could not be located in the coding tree then the interviewer entered a free-text description of it. These free-text descriptions were subsequently examined by a doctor and, wh…	UK Biobank Assessment Centre > Verbal interview > Medical conditions
categorical-20002-both_sexes-1190.tsv.bgz	Immunological	NA	NA	NA	NA	NA	NA	1425	419048	NA	NA	Non-cancer illness code, self-reported	Code for non-cancer illness. If the participant was uncertain of the type of illness they had had, then they described it to the interviewer (a trained nurse) who attempted to place it within the coding tree. If the illness could not be located in the coding tree then the interviewer entered a free-text description of it. These free-text descriptions were subsequently examined by a doctor and, wh…	UK Biobank Assessment Centre > Verbal interview > Medical conditions
categorical-20002-both_sexes-1191.tsv.bgz	Gastrointestinal	NA	NA	NA	NA	NA	NA	147	420326	NA	NA	Non-cancer illness code, self-reported	Code for non-cancer illness. If the participant was uncertain of the type of illness they had had, then they described it to the interviewer (a trained nurse) who attempted to place it within the coding tree. If the illness could not be located in the coding tree then the interviewer entered a free-text description of it. These free-text descriptions were subsequently examined by a doctor and, wh…	UK Biobank Assessment Centre > Verbal interview > Medical conditions
categorical-20002-both_sexes-1192.tsv.bgz	Metabolic	NA	NA	NA	NA	NA	NA	189	420284	NA	NA	Non-cancer illness code, self-reported	Code for non-cancer illness. If the participant was uncertain of the type of illness they had had, then they described it to the interviewer (a trained nurse) who attempted to place it within the coding tree. If the illness could not be located in the coding tree then the interviewer entered a free-text description of it. These free-text descriptions were subsequently examined by a doctor and, wh…	UK Biobank Assessment Centre > Verbal interview > Medical conditions
categorical-20002-both_sexes-1193.tsv.bgz	Metabolic	NA	NA	NA	NA	NA	NA	206	420267	NA	NA	Non-cancer illness code, self-reported	Code for non-cancer illness. If the participant was uncertain of the type of illness they had had, then they described it to the interviewer (a trained nurse) who attempted to place it within the coding tree. If the illness could not be located in the coding tree then the interviewer entered a free-text description of it. These free-text descriptions were subsequently examined by a doctor and, wh…	UK Biobank Assessment Centre > Verbal interview > Medical conditions
categorical-20002-both_sexes-1194.tsv.bgz	Metabolic	NA	NA	NA	NA	NA	NA	321	420152	NA	NA	Non-cancer illness code, self-reported	Code for non-cancer illness. If the participant was uncertain of the type of illness they had had, then they described it to the interviewer (a trained nurse) who attempted to place it within the coding tree. If the illness could not be located in the coding tree then the interviewer entered a free-text description of it. These free-text descriptions were subsequently examined by a doctor and, wh…	UK Biobank Assessment Centre > Verbal interview > Medical conditions
categorical-20002-both_sexes-1196.tsv.bgz	Immunological	NA	NA	NA	NA	NA	NA	1960	418513	NA	NA	Non-cancer illness code, self-reported	Code for non-cancer illness. If the participant was uncertain of the type of illness they had had, then they described it to the interviewer (a trained nurse) who attempted to place it within the coding tree. If the illness could not be located in the coding tree then the interviewer entered a free-text description of it. These free-text descriptions were subsequently examined by a doctor and, wh…	UK Biobank Assessment Centre > Verbal interview > Medical conditions
categorical-20002-both_sexes-1197.tsv.bgz	Urogenital	NA	NA	51	8798	NA	NA	3253	417220	NA	NA	Non-cancer illness code, self-reported	Code for non-cancer illness. If the participant was uncertain of the type of illness they had had, then they described it to the interviewer (a trained nurse) who attempted to place it within the coding tree. If the illness could not be located in the coding tree then the interviewer entered a free-text description of it. These free-text descriptions were subsequently examined by a doctor and, wh…	UK Biobank Assessment Centre > Verbal interview > Medical conditions
categorical-20002-both_sexes-1200.tsv.bgz	Metabolic	NA	NA	NA	NA	NA	NA	283	420190	NA	NA	Non-cancer illness code, self-reported	Code for non-cancer illness. If the participant was uncertain of the type of illness they had had, then they described it to the interviewer (a trained nurse) who attempted to place it within the coding tree. If the illness could not be located in the coding tree then the interviewer entered a free-text description of it. These free-text descriptions were subsequently examined by a doctor and, wh…	UK Biobank Assessment Centre > Verbal interview > Medical conditions
categorical-20002-both_sexes-1201.tsv.bgz	Metabolic	NA	NA	NA	NA	NA	NA	2542	417931	NA	NA	Non-cancer illness code, self-reported	Code for non-cancer illness. If the participant was uncertain of the type of illness they had had, then they described it to the interviewer (a trained nurse) who attempted to place it within the coding tree. If the illness could not be located in the coding tree then the interviewer entered a free-text description of it. These free-text descriptions were subsequently examined by a doctor and, wh…	UK Biobank Assessment Centre > Verbal interview > Medical conditions
categorical-20002-both_sexes-1202.tsv.bgz	Urogenital	NA	NA	NA	NA	NA	NA	1479	418994	NA	NA	Non-cancer illness code, self-reported	Code for non-cancer illness. If the participant was uncertain of the type of illness they had had, then they described it to the interviewer (a trained nurse) who attempted to place it within the coding tree. If the illness could not be located in the coding tree then the interviewer entered a free-text description of it. These free-text descriptions were subsequently examined by a doctor and, wh…	UK Biobank Assessment Centre > Verbal interview > Medical conditions
categorical-20002-both_sexes-1220.tsv.bgz	Metabolic	NA	NA	1372	7477	127	2580	16550	403923	140	1455	Non-cancer illness code, self-reported	Code for non-cancer illness. If the participant was uncertain of the type of illness they had had, then they described it to the interviewer (a trained nurse) who attempted to place it within the coding tree. If the illness could not be located in the coding tree then the interviewer entered a free-text description of it. These free-text descriptions were subsequently examined by a doctor and, wh…	UK Biobank Assessment Centre > Verbal interview > Medical conditions
categorical-20002-both_sexes-1222.tsv.bgz	Metabolic	NA	NA	NA	NA	NA	NA	363	420110	NA	NA	Non-cancer illness code, self-reported	Code for non-cancer illness. If the participant was uncertain of the type of illness they had had, then they described it to the interviewer (a trained nurse) who attempted to place it within the coding tree. If the illness could not be located in the coding tree then the interviewer entered a free-text description of it. These free-text descriptions were subsequently examined by a doctor and, wh…	UK Biobank Assessment Centre > Verbal interview > Medical conditions
categorical-20002-both_sexes-1223.tsv.bgz	Metabolic	NA	NA	155	8694	NA	NA	2698	417775	NA	NA	Non-cancer illness code, self-reported	Code for non-cancer illness. If the participant was uncertain of the type of illness they had had, then they described it to the interviewer (a trained nurse) who attempted to place it within the coding tree. If the illness could not be located in the coding tree then the interviewer entered a free-text description of it. These free-text descriptions were subsequently examined by a doctor and, wh…	UK Biobank Assessment Centre > Verbal interview > Medical conditions
categorical-20002-both_sexes-1224.tsv.bgz	Endocrine	NA	NA	NA	NA	NA	NA	1082	419391	NA	NA	Non-cancer illness code, self-reported	Code for non-cancer illness. If the participant was uncertain of the type of illness they had had, then they described it to the interviewer (a trained nurse) who attempted to place it within the coding tree. If the illness could not be located in the coding tree then the interviewer entered a free-text description of it. These free-text descriptions were subsequently examined by a doctor and, wh…	UK Biobank Assessment Centre > Verbal interview > Medical conditions
categorical-20002-both_sexes-1225.tsv.bgz	Endocrine	NA	NA	63	8786	NA	NA	3197	417276	NA	NA	Non-cancer illness code, self-reported	Code for non-cancer illness. If the participant was uncertain of the type of illness they had had, then they described it to the interviewer (a trained nurse) who attempted to place it within the coding tree. If the illness could not be located in the coding tree then the interviewer entered a free-text description of it. These free-text descriptions were subsequently examined by a doctor and, wh…	UK Biobank Assessment Centre > Verbal interview > Medical conditions
categorical-20002-both_sexes-1226.tsv.bgz	Endocrine	NA	NA	543	8306	NA	NA	20563	399910	NA	NA	Non-cancer illness code, self-reported	Code for non-cancer illness. If the participant was uncertain of the type of illness they had had, then they described it to the interviewer (a trained nurse) who attempted to place it within the coding tree. If the illness could not be located in the coding tree then the interviewer entered a free-text description of it. These free-text descriptions were subsequently examined by a doctor and, wh…	UK Biobank Assessment Centre > Verbal interview > Medical conditions
categorical-20002-both_sexes-1229.tsv.bgz	Endocrine	NA	NA	NA	NA	NA	NA	141	420332	NA	NA	Non-cancer illness code, self-reported	Code for non-cancer illness. If the participant was uncertain of the type of illness they had had, then they described it to the interviewer (a trained nurse) who attempted to place it within the coding tree. If the illness could not be located in the coding tree then the interviewer entered a free-text description of it. These free-text descriptions were subsequently examined by a doctor and, wh…	UK Biobank Assessment Centre > Verbal interview > Medical conditions
categorical-20002-both_sexes-1230.tsv.bgz	Endocrine	NA	NA	NA	NA	NA	NA	103	420370	NA	NA	Non-cancer illness code, self-reported	Code for non-cancer illness. If the participant was uncertain of the type of illness they had had, then they described it to the interviewer (a trained nurse) who attempted to place it within the coding tree. If the illness could not be located in the coding tree then the interviewer entered a free-text description of it. These free-text descriptions were subsequently examined by a doctor and, wh…	UK Biobank Assessment Centre > Verbal interview > Medical conditions
categorical-20002-both_sexes-1234.tsv.bgz	Endocrine	NA	NA	NA	NA	NA	NA	163	420310	NA	NA	Non-cancer illness code, self-reported	Code for non-cancer illness. If the participant was uncertain of the type of illness they had had, then they described it to the interviewer (a trained nurse) who attempted to place it within the coding tree. If the illness could not be located in the coding tree then the interviewer entered a free-text description of it. These free-text descriptions were subsequently examined by a doctor and, wh…	UK Biobank Assessment Centre > Verbal interview > Medical conditions
categorical-20002-both_sexes-1238.tsv.bgz	Endocrine	NA	NA	NA	NA	NA	NA	274	420199	NA	NA	Non-cancer illness code, self-reported	Code for non-cancer illness. If the participant was uncertain of the type of illness they had had, then they described it to the interviewer (a trained nurse) who attempted to place it within the coding tree. If the illness could not be located in the coding tree then the interviewer entered a free-text description of it. These free-text descriptions were subsequently examined by a doctor and, wh…	UK Biobank Assessment Centre > Verbal interview > Medical conditions
categorical-20002-both_sexes-1240.tsv.bgz	Neurological	NA	NA	NA	NA	NA	NA	108	420365	NA	NA	Non-cancer illness code, self-reported	Code for non-cancer illness. If the participant was uncertain of the type of illness they had had, then they described it to the interviewer (a trained nurse) who attempted to place it within the coding tree. If the illness could not be located in the coding tree then the interviewer entered a free-text description of it. These free-text descriptions were subsequently examined by a doctor and, wh…	UK Biobank Assessment Centre > Verbal interview > Medical conditions
categorical-20002-both_sexes-1242.tsv.bgz	Ophthalmological	NA	NA	NA	NA	NA	NA	3318	417155	NA	NA	Non-cancer illness code, self-reported	Code for non-cancer illness. If the participant was uncertain of the type of illness they had had, then they described it to the interviewer (a trained nurse) who attempted to place it within the coding tree. If the illness could not be located in the coding tree then the interviewer entered a free-text description of it. These free-text descriptions were subsequently examined by a doctor and, wh…	UK Biobank Assessment Centre > Verbal interview > Medical conditions
categorical-20002-both_sexes-1243.tsv.bgz	Psychiatric	NA	NA	NA	NA	NA	NA	398	420075	NA	NA	Non-cancer illness code, self-reported	Code for non-cancer illness. If the participant was uncertain of the type of illness they had had, then they described it to the interviewer (a trained nurse) who attempted to place it within the coding tree. If the illness could not be located in the coding tree then the interviewer entered a free-text description of it. These free-text descriptions were subsequently examined by a doctor and, wh…	UK Biobank Assessment Centre > Verbal interview > Medical conditions
categorical-20002-both_sexes-1246.tsv.bgz	Immunological	NA	NA	NA	NA	NA	NA	272	420201	NA	NA	Non-cancer illness code, self-reported	Code for non-cancer illness. If the participant was uncertain of the type of illness they had had, then they described it to the interviewer (a trained nurse) who attempted to place it within the coding tree. If the illness could not be located in the coding tree then the interviewer entered a free-text description of it. These free-text descriptions were subsequently examined by a doctor and, wh…	UK Biobank Assessment Centre > Verbal interview > Medical conditions
categorical-20002-both_sexes-1247.tsv.bgz	Immunological	NA	NA	NA	NA	NA	NA	1761	418712	NA	NA	Non-cancer illness code, self-reported	Code for non-cancer illness. If the participant was uncertain of the type of illness they had had, then they described it to the interviewer (a trained nurse) who attempted to place it within the coding tree. If the illness could not be located in the coding tree then the interviewer entered a free-text description of it. These free-text descriptions were subsequently examined by a doctor and, wh…	UK Biobank Assessment Centre > Verbal interview > Medical conditions
categorical-20002-both_sexes-1249.tsv.bgz	Neurological	NA	NA	NA	NA	NA	NA	249	420224	NA	NA	Non-cancer illness code, self-reported	Code for non-cancer illness. If the participant was uncertain of the type of illness they had had, then they described it to the interviewer (a trained nurse) who attempted to place it within the coding tree. If the illness could not be located in the coding tree then the interviewer entered a free-text description of it. These free-text descriptions were subsequently examined by a doctor and, wh…	UK Biobank Assessment Centre > Verbal interview > Medical conditions
categorical-20002-both_sexes-1250.tsv.bgz	Neurological	NA	NA	NA	NA	NA	NA	405	420068	NA	NA	Non-cancer illness code, self-reported	Code for non-cancer illness. If the participant was uncertain of the type of illness they had had, then they described it to the interviewer (a trained nurse) who attempted to place it within the coding tree. If the illness could not be located in the coding tree then the interviewer entered a free-text description of it. These free-text descriptions were subsequently examined by a doctor and, wh…	UK Biobank Assessment Centre > Verbal interview > Medical conditions
categorical-20002-both_sexes-1251.tsv.bgz	Neurological	NA	NA	NA	NA	NA	NA	415	420058	NA	NA	Non-cancer illness code, self-reported	Code for non-cancer illness. If the participant was uncertain of the type of illness they had had, then they described it to the interviewer (a trained nurse) who attempted to place it within the coding tree. If the illness could not be located in the coding tree then the interviewer entered a free-text description of it. These free-text descriptions were subsequently examined by a doctor and, wh…	UK Biobank Assessment Centre > Verbal interview > Medical conditions
categorical-20002-both_sexes-1254.tsv.bgz	Neurological	NA	NA	NA	NA	NA	NA	224	420249	NA	NA	Non-cancer illness code, self-reported	Code for non-cancer illness. If the participant was uncertain of the type of illness they had had, then they described it to the interviewer (a trained nurse) who attempted to place it within the coding tree. If the illness could not be located in the coding tree then the interviewer entered a free-text description of it. These free-text descriptions were subsequently examined by a doctor and, wh…	UK Biobank Assessment Centre > Verbal interview > Medical conditions
categorical-20002-both_sexes-1255.tsv.bgz	Neurological	NA	NA	NA	NA	NA	NA	581	419892	NA	NA	Non-cancer illness code, self-reported	Code for non-cancer illness. If the participant was uncertain of the type of illness they had had, then they described it to the interviewer (a trained nurse) who attempted to place it within the coding tree. If the illness could not be located in the coding tree then the interviewer entered a free-text description of it. These free-text descriptions were subsequently examined by a doctor and, wh…	UK Biobank Assessment Centre > Verbal interview > Medical conditions
categorical-20002-both_sexes-1256.tsv.bgz	Immunological	NA	NA	NA	NA	NA	NA	174	420299	NA	NA	Non-cancer illness code, self-reported	Code for non-cancer illness. If the participant was uncertain of the type of illness they had had, then they described it to the interviewer (a trained nurse) who attempted to place it within the coding tree. If the illness could not be located in the coding tree then the interviewer entered a free-text description of it. These free-text descriptions were subsequently examined by a doctor and, wh…	UK Biobank Assessment Centre > Verbal interview > Medical conditions
categorical-20002-both_sexes-1257.tsv.bgz	Neurological	NA	NA	NA	NA	NA	NA	1239	419234	NA	NA	Non-cancer illness code, self-reported	Code for non-cancer illness. If the participant was uncertain of the type of illness they had had, then they described it to the interviewer (a trained nurse) who attempted to place it within the coding tree. If the illness could not be located in the coding tree then the interviewer entered a free-text description of it. These free-text descriptions were subsequently examined by a doctor and, wh…	UK Biobank Assessment Centre > Verbal interview > Medical conditions
categorical-20002-both_sexes-1258.tsv.bgz	Neurological	NA	NA	NA	NA	NA	NA	148	420325	NA	NA	Non-cancer illness code, self-reported	Code for non-cancer illness. If the participant was uncertain of the type of illness they had had, then they described it to the interviewer (a trained nurse) who attempted to place it within the coding tree. If the illness could not be located in the coding tree then the interviewer entered a free-text description of it. These free-text descriptions were subsequently examined by a doctor and, wh…	UK Biobank Assessment Centre > Verbal interview > Medical conditions
[truncated: 6,958 more rows]

## Sheet: Supplemental table 6
Table S6. Significant association of Denisovan-introgressed variants with phenotypic traits from the Pan UKB in EAS. Beta value, SE, p-value, FDR q-value, gene annotation, predicted function, MAF, p value heterogeneity and q value heterogeneity are also reported.
SNP	Chromosome	Position	Beta	SE	p-value	q-value	REF Allele	ALT Allele	Category	Phenotype	Gene	Predicted function	p-value heterogeneity
[truncated: 75 more rows]

## Sheet: Supplemental table 7
Table S7. Significant association of Neanderthal-introgressed variants with phenotypic traits from the Pan UKB in EAS. Beta value, SE, p-value, FDR q-value, gene annotation, predicted function, MAF, p value heterogeneity and q value heterogeneity are also reported.
[truncated: 193 more rows]

[truncated: 8 more sheets: Supplemental table 8, Supplemental table 9, Supplemental table 10, Supplemental Table 11, Supplemental Table 12, Supplemental Table 13, Supplemental Table 14, Supplemental Table 15]
